# Supplementary material for: Mirror Effect of Parvalbumin and Connexin 43 Expression in the Acute and Subacute Phases After Penetrating Traumatic Brain Injury Reveals a Non-Canonical Interaction
Source: Molecules. 2026 Mar 18;31(6):1018. doi: 10.3390/molecules31061018 (PMC13028695; doi:10.3390/molecules31061018)
Supplement: Supplementary file 1 [file molecules-31-01018-s001.zip]

Archive with 1 entries (1 files):
- report_new.pdb
