# Supplementary material for: Mirror Effect of Parvalbumin and Connexin 43 Expression in the Acute and Subacute Phases After Penetrating Traumatic Brain Injury Reveals a Non-Canonical Interaction
Source: Molecules. 2026 Mar 18;31(6):1018. doi: 10.3390/molecules31061018 (PMC13028695; doi:10.3390/molecules31061018)
Supplement: Supplementary file 1 [file molecules-31-01018-s001.zip › report_new.pdb]

SEQRES   1 A  382  MET GLY ASP TRP SER ALA LEU GLY LYS LEU LEU ASP LYS
SEQRES   2 A  382  VAL GLN ALA TYR SER THR ALA GLY GLY LYS VAL TRP LEU
SEQRES   3 A  382  SER VAL LEU PHE ILE PHE ARG ILE LEU LEU LEU GLY THR
SEQRES   4 A  382  ALA VAL GLU SER ALA TRP GLY ASP GLU GLN SER ALA PHE
SEQRES   5 A  382  ARG CYX ASN THR GLN GLN PRO GLY CYX GLU ASN VAL CYX
SEQRES   6 A  382  TYR ASP LYS SER PHE PRO ILE SER HIE VAL ARG PHE TRP
SEQRES   7 A  382  VAL LEU GLN ILE ILE PHE VAL SER VAL PRO THR LEU LEU
SEQRES   8 A  382  TYR LEU ALA HIE VAL PHE TYR VAL MET ARG LYS GLU GLU
SEQRES   9 A  382  LYS LEU ASN LYS LYS GLU GLU GLU LEU LYS VAL ALA GLN
SEQRES  10 A  382  THR ASP GLY VAL ASN VAL ASP MET HIE LEU LYS GLN ILE
SEQRES  11 A  382  GLU ILE LYS LYS PHE LYS TYR GLY ILE GLU GLU HIE GLY
SEQRES  12 A  382  LYS VAL LYS MET ARG GLY GLY LEU LEU ARG THR TYR ILE
SEQRES  13 A  382  ILE SER ILE LEU PHE LYS SER ILE PHE GLU VAL ALA PHE
SEQRES  14 A  382  LEU LEU ILE GLN TRP TYR ILE TYR GLY PHE SER LEU SER
SEQRES  15 A  382  ALA VAL TYR THR CYX LYS ARG ASP PRO CYX PRO HIE GLN
SEQRES  16 A  382  VAL ASP CYX PHE LEU SER ARG PRO THR GLU LYS THR ILE
SEQRES  17 A  382  PHE ILE ILE PHE MET LEU VAL VAL SER LEU VAL SER LEU
SEQRES  18 A  382  ALA LEU ASN ILE ILE GLU LEU PHE TYR VAL PHE PHE LYS
SEQRES  19 A  382  GLY VAL LYS ASP ARG VAL LYS GLY LYS SER ASP PRO TYR
SEQRES  20 A  382  HIE ALA THR SER GLY ALA LEU SER PRO ALA LYS ASP CYS
SEQRES  21 A  382  GLY SER GLN LYS TYR ALA TYR PHE ASN GLY CYX SER SER
SEQRES  22 A  382  PRO THR ALA PRO LEU SER PRO MET SER PRO PRO GLY TYR
SEQRES  23 A  382  LYS LEU VAL THR GLY ASP ARG ASN ASN SER SER CYX ARG
SEQRES  24 A  382  ASN TYR ASN LYS GLN ALA SER GLU GLN ASN TRP ALA ASN
SEQRES  25 A  382  TYR SER ALA GLU GLN ASN ARG MET GLY GLN ALA GLY SER
SEQRES  26 A  382  THR ILE SER ASN SER HIE ALA GLN PRO PHE ASP PHE PRO
SEQRES  27 A  382  ASP ASP ASN GLN ASN SER LYS LYS LEU ALA ALA GLY HIE
SEQRES  28 A  382  GLU LEU GLN PRO LEU ALA ILE VAL ASP GLN ARG PRO SER
SEQRES  29 A  382  SER ARG ALA SER SER ARG ALA SER SER ARG PRO ARG PRO
SEQRES  30 A  382  ASP ASP LEU GLU ILE
SEQRES   1 B  110  MET SER MET THR ASP LEU LEU ASN ALA GLU ASP ILE LYS
SEQRES   2 B  110  LYS ALA VAL GLY ALA PHE SER ALA THR ASP SER PHE ASP
SEQRES   3 B  110  HIE LYS LYS PHE PHE GLN MET VAL GLY LEU LYS LYS LYS
SEQRES   4 B  110  SER ALA ASP ASP VAL LYS LYS VAL PHE HIE MET LEU ASP
SEQRES   5 B  110  LYS ASP LYS SER GLY PHE ILE GLU GLU ASP GLU LEU GLY
SEQRES   6 B  110  PHE ILE LEU LYS GLY PHE SER PRO ASP ALA ARG ASP LEU
SEQRES   7 B  110  SER ALA LYS GLU THR LYS MET LEU MET ALA ALA GLY ASP
SEQRES   8 B  110  LYS ASP GLY ASP GLY LYS ILE GLY VAL ASP GLU PHE SER
SEQRES   9 B  110  THR LEU VAL ALA GLU SER
HELIX    1   1 SER A    5  TYR A   17  1                                  13
HELIX    2   2 TRP A   25  THR A   39  1                                  15
HELIX    3   3 ALA A   40  ALA A   44  1                                   5
HELIX    4   4 CYX A   61  SER A   69  1                                   9
HELIX    5   5 HIE A   74  VAL A  115  1                                  42
HELIX    6   6 ALA A  116  ASP A  119  1                                   4
HELIX    7   7 ASP A  124  TYR A  137  1                                  14
HELIX    8   8 GLU A  141  GLY A  143  1                                   3
HELIX    9   9 LEU A  152  TYR A  177  1                                  26
HELIX   10  10 PRO A  203  GLY A  235  1                                  33
HELIX   11  11 VAL A  236  ASP A  238  1                                   3
HELIX   12  12 ASN A  302  GLY A  321  1                                  20
HELIX   13  13 GLN A  342  LEU A  347  1                                   6
HELIX   14  14 VAL A  359  GLN A  361  1                                   3
HELIX   15  15 PRO A  377  LEU A  380  1                                   4
HELIX   16  16 ALA B    9  VAL B   16  1                                   8
HELIX   17  17 GLY B   17  PHE B   19  1                                   3
HELIX   18  18 HIE B   27  VAL B   34  1                                   8
HELIX   19  19 LEU B   36  LYS B   38  1                                   3
HELIX   20  20 ALA B   41  LEU B   51  1                                  11
HELIX   21  21 GLU B   61  GLU B   63  1                                   3
HELIX   22  22 LEU B   64  PHE B   66  1                                   3
HELIX   23  23 ILE B   67  PHE B   71  1                                   5
HELIX   24  24 ALA B   80  MET B   87  1                                   8
HELIX   25  25 VAL B  100  GLU B  109  1                                  10
SHEET    1   1 1 VAL A 184  CYX A 187  0
SHEET    2   2 1 VAL A 196  PHE A 199  0
LINK        C21  PC  B   2                C12  OL  B   3     1555   1555  1.46
LINK        C12  PA  B   1                C11  PC  B   2     1555   1555  1.50
LINK        C21  PC  B   2                C12  OL  B   3     1555   1555  1.48
LINK        C12  PA  B   1                C11  PC  B   2     1555   1555  1.52
LINK        C21  PC  B   2                C12  OL  B   3     1555   1555  1.50
LINK        C12  PA  B   1                C11  PC  B   2     1555   1555  1.47
LINK        C21  PC  B   2                C12  OL  B   3     1555   1555  1.54
LINK        C12  PA  B   1                C11  PC  B   2     1555   1555  1.48
LINK        C21  PC  B   2                C12  OL  B   3     1555   1555  1.50
LINK        C12  PA  B   1                C11  PC  B   2     1555   1555  1.49
LINK        C21  PC  B   2                C12  OL  B   3     1555   1555  1.60
LINK        C12  PA  B   1                C11  PC  B   2     1555   1555  1.52
LINK        C21  PC  B   2                C12  OL  B   3     1555   1555  1.52
LINK        C12  PA  B   1                C11  PC  B   2     1555   1555  1.51
LINK        C21  PC  B   2                C12  OL  B   3     1555   1555  1.51
LINK        C12  PA  B   1                C11  PC  B   2     1555   1555  1.49
LINK        C21  PC  B   2                C12  OL  B   3     1555   1555  1.48
LINK        C12  PA  B   1                C11  PC  B   2     1555   1555  1.54
LINK        C21  PC  B   2                C12  OL  B   3     1555   1555  1.49
LINK        C12  PA  B   1                C11  PC  B   2     1555   1555  1.51
LINK        C21  PC  B   2                C12  OL  B   3     1555   1555  1.50
LINK        C12  PA  B   1                C11  PC  B   2     1555   1555  1.50
LINK        C21  PC  B   2                C12  OL  B   3     1555   1555  1.54
LINK        C12  PA  B   1                C11  PC  B   2     1555   1555  1.48
LINK        C21  PC  B   2                C12  OL  B   3     1555   1555  1.51
LINK        C12  PA  B   1                C11  PC  B   2     1555   1555  1.51
LINK        C21  PC  B   2                C12  OL  B   3     1555   1555  1.56
LINK        C12  PA  B   1                C11  PC  B   2     1555   1555  1.52
LINK        C21  PC  B   2                C12  OL  B   3     1555   1555  1.52
LINK        C12  PA  B   1                C11  PC  B   2     1555   1555  1.59
LINK        C21  PC  B   2                C12  OL  B   3     1555   1555  1.51
LINK        C12  PA  B   1                C11  PC  B   2     1555   1555  1.49
LINK        C21  PC  B   2                C12  OL  B   3     1555   1555  1.54
LINK        C12  PA  B   1                C11  PC  B   2     1555   1555  1.48
LINK        C21  PC  B   2                C12  OL  B   3     1555   1555  1.52
LINK        C12  PA  B   1                C11  PC  B   2     1555   1555  1.54
LINK        C21  PC  B   2                C12  OL  B   3     1555   1555  1.50
LINK        C12  PA  B   1                C11  PC  B   2     1555   1555  1.48
LINK        C21  PC  B   2                C12  OL  B   3     1555   1555  1.47
LINK        C12  PA  B   1                C11  PC  B   2     1555   1555  1.53
LINK        C21  PC  B   2                C12  OL  B   3     1555   1555  1.50
LINK        C12  PA  B   1                C11  PC  B   2     1555   1555  1.51
LINK        C21  PC  B   2                C12  OL  B   3     1555   1555  1.51
LINK        C12  PA  B   1                C11  PC  B   2     1555   1555  1.51
LINK        C21  PC  B   2                C12  OL  B   3     1555   1555  1.51
LINK        C12  PA  B   1                C11  PC  B   2     1555   1555  1.52
LINK        C21  PC  B   2                C12  OL  B   3     1555   1555  1.45
LINK        C12  PA  B   1                C11  PC  B   2     1555   1555  1.53
LINK        C21  PC  B   2                C12  OL  B   3     1555   1555  1.51
LINK        C12  PA  B   1                C11  PC  B   2     1555   1555  1.47
LINK        C21  PC  B   2                C12  OL  B   3     1555   1555  1.53
LINK        C12  PA  B   1                C11  PC  B   2     1555   1555  1.53
LINK        C21  PC  B   2                C12  OL  B   3     1555   1555  1.49
LINK        C12  PA  B   1                C11  PC  B   2     1555   1555  1.52
LINK        C21  PC  B   2                C12  OL  B   3     1555   1555  1.47
LINK        C12  PA  B   1                C11  PC  B   2     1555   1555  1.56
LINK        C21  PC  B   2                C12  OL  B   3     1555   1555  1.48
LINK        C12  PA  B   1                C11  PC  B   2     1555   1555  1.53
LINK        C21  PC  B   2                C12  OL  B   3     1555   1555  1.53
LINK        C12  PA  B   1                C11  PC  B   2     1555   1555  1.53
LINK        C21  PC  B   2                C12  OL  B   3     1555   1555  1.53
LINK        C12  PA  B   1                C11  PC  B   2     1555   1555  1.45
LINK        C21  PC  B   2                C12  OL  B   3     1555   1555  1.56
LINK        C12  PA  B   1                C11  PC  B   2     1555   1555  1.49
LINK        C21  PC  B   2                C12  OL  B   3     1555   1555  1.53
LINK        C12  PA  B   1                C11  PC  B   2     1555   1555  1.55
LINK        C21  PC  B   2                C12  OL  B   3     1555   1555  1.58
LINK        C12  PA  B   1                C11  PC  B   2     1555   1555  1.51
LINK        C21  PC  B   2                C12  OL  B   3     1555   1555  1.52
LINK        C12  PA  B   1                C11  PC  B   2     1555   1555  1.48
LINK        C21  PC  B   2                C12  OL  B   3     1555   1555  1.49
LINK        C12  PA  B   1                C11  PC  B   2     1555   1555  1.52
LINK        C21  PC  B   2                C12  OL  B   3     1555   1555  1.50
LINK        C12  PA  B   1                C11  PC  B   2     1555   1555  1.49
LINK        C21  PC  B   2                C12  OL  B   3     1555   1555  1.48
LINK        C12  PA  B   1                C11  PC  B   2     1555   1555  1.54
LINK        C21  PC  B   2                C12  OL  B   3     1555   1555  1.53
LINK        C12  PA  B   1                C11  PC  B   2     1555   1555  1.47
LINK        C21  PC  B   2                C12  OL  B   3     1555   1555  1.47
LINK        C12  PA  B   1                C11  PC  B   2     1555   1555  1.45
LINK        C21  PC  B   2                C12  OL  B   3     1555   1555  1.51
LINK        C12  PA  B   1                C11  PC  B   2     1555   1555  1.51
LINK        C21  PC  B   2                C12  OL  B   3     1555   1555  1.56
LINK        C12  PA  B   1                C11  PC  B   2     1555   1555  1.54
LINK        C21  PC  B   2                C12  OL  B   3     1555   1555  1.53
LINK        C12  PA  B   1                C11  PC  B   2     1555   1555  1.55
LINK        C21  PC  B   2                C12  OL  B   3     1555   1555  1.53
LINK        C12  PA  B   1                C11  PC  B   2     1555   1555  1.44
LINK        C21  PC  B   2                C12  OL  B   3     1555   1555  1.47
LINK        C12  PA  B   1                C11  PC  B   2     1555   1555  1.49
LINK        C21  PC  B   2                C12  OL  B   3     1555   1555  1.49
LINK        C12  PA  B   1                C11  PC  B   2     1555   1555  1.50
LINK        C21  PC  B   2                C12  OL  B   3     1555   1555  1.55
LINK        C12  PA  B   1                C11  PC  B   2     1555   1555  1.42
LINK        C21  PC  B   2                C12  OL  B   3     1555   1555  1.54
LINK        C12  PA  B   1                C11  PC  B   2     1555   1555  1.46
LINK        C21  PC  B   2                C12  OL  B   3     1555   1555  1.50
LINK        C12  PA  B   1                C11  PC  B   2     1555   1555  1.55
LINK        C21  PC  B   2                C12  OL  B   3     1555   1555  1.56
LINK        C12  PA  B   1                C11  PC  B   2     1555   1555  1.56
LINK        C21  PC  B   2                C12  OL  B   3     1555   1555  1.56
LINK        C12  PA  B   1                C11  PC  B   2     1555   1555  1.50
LINK        C21  PC  B   2                C12  OL  B   3     1555   1555  1.48
LINK        C12  PA  B   1                C11  PC  B   2     1555   1555  1.52
LINK        C21  PC  B   2                C12  OL  B   3     1555   1555  1.53
LINK        C12  PA  B   1                C11  PC  B   2     1555   1555  1.47
LINK        C21  PC  B   2                C12  OL  B   3     1555   1555  1.51
LINK        C12  PA  B   1                C11  PC  B   2     1555   1555  1.51
LINK        C21  PC  B   2                C12  OL  B   3     1555   1555  1.49
LINK        C12  PA  B   1                C11  PC  B   2     1555   1555  1.47
LINK        C21  PC  B   2                C12  OL  B   3     1555   1555  1.49
LINK        C12  PA  B   1                C11  PC  B   2     1555   1555  1.49
LINK        C21  PC  B   2                C12  OL  B   3     1555   1555  1.52
LINK        C12  PA  B   1                C11  PC  B   2     1555   1555  1.50
LINK        C21  PC  B   2                C12  OL  B   3     1555   1555  1.50
LINK        C12  PA  B   1                C11  PC  B   2     1555   1555  1.57
LINK        C21  PC  B   2                C12  OL  B   3     1555   1555  1.49
LINK        C12  PA  B   1                C11  PC  B   2     1555   1555  1.46
LINK        C21  PC  B   2                C12  OL  B   3     1555   1555  1.50
LINK        C12  PA  B   1                C11  PC  B   2     1555   1555  1.53
LINK        C21  PC  B   2                C12  OL  B   3     1555   1555  1.51
LINK        C12  PA  B   1                C11  PC  B   2     1555   1555  1.45
LINK        C21  PC  B   2                C12  OL  B   3     1555   1555  1.49
LINK        C12  PA  B   1                C11  PC  B   2     1555   1555  1.51
LINK        C21  PC  B   2                C12  OL  B   3     1555   1555  1.53
LINK        C12  PA  B   1                C11  PC  B   2     1555   1555  1.58
LINK        C21  PC  B   2                C12  OL  B   3     1555   1555  1.54
LINK        C12  PA  B   1                C11  PC  B   2     1555   1555  1.48
LINK        C21  PC  B   2                C12  OL  B   3     1555   1555  1.51
LINK        C12  PA  B   1                C11  PC  B   2     1555   1555  1.55
LINK        C21  PC  B   2                C12  OL  B   3     1555   1555  1.53
LINK        C12  PA  B   1                C11  PC  B   2     1555   1555  1.50
LINK        C21  PC  B   2                C12  OL  B   3     1555   1555  1.52
LINK        C12  PA  B   1                C11  PC  B   2     1555   1555  1.53
LINK        C21  PC  B   2                C12  OL  B   3     1555   1555  1.51
LINK        C12  PA  B   1                C11  PC  B   2     1555   1555  1.54
LINK        C21  PC  B   2                C12  OL  B   3     1555   1555  1.51
LINK        C12  PA  B   1                C11  PC  B   2     1555   1555  1.51
LINK        C21  PC  B   2                C12  OL  B   3     1555   1555  1.48
LINK        C12  PA  B   1                C11  PC  B   2     1555   1555  1.51
LINK        C21  PC  B   2                C12  OL  B   3     1555   1555  1.51
LINK        C12  PA  B   1                C11  PC  B   2     1555   1555  1.46
LINK        C21  PC  B   2                C12  OL  B   3     1555   1555  1.53
LINK        C12  PA  B   1                C11  PC  B   2     1555   1555  1.50
LINK        C21  PC  B   2                C12  OL  B   3     1555   1555  1.50
LINK        C12  PA  B   1                C11  PC  B   2     1555   1555  1.56
LINK        C21  PC  B   2                C12  OL  B   3     1555   1555  1.53
LINK        C12  PA  B   1                C11  PE  B   2     1555   1555  1.54
LINK        C21  PE  B   2                C12  OL  B   3     1555   1555  1.47
LINK        C12  PA  B   1                C11  PE  B   2     1555   1555  1.50
LINK        C21  PE  B   2                C12  OL  B   3     1555   1555  1.55
LINK        C12  PA  B   1                C11  PE  B   2     1555   1555  1.51
LINK        C21  PE  B   2                C12  OL  B   3     1555   1555  1.54
LINK        C12  PA  B   1                C11  PE  B   2     1555   1555  1.52
LINK        C21  PE  B   2                C12  OL  B   3     1555   1555  1.51
LINK        C12  PA  B   1                C11  PE  B   2     1555   1555  1.54
LINK        C21  PE  B   2                C12  OL  B   3     1555   1555  1.50
LINK        C12  PA  B   1                C11  PE  B   2     1555   1555  1.45
LINK        C21  PE  B   2                C12  OL  B   3     1555   1555  1.51
LINK        C12  PA  B   1                C11  PE  B   2     1555   1555  1.50
LINK        C21  PE  B   2                C12  OL  B   3     1555   1555  1.50
LINK        C12  PA  B   1                C11  PE  B   2     1555   1555  1.57
LINK        C21  PE  B   2                C12  OL  B   3     1555   1555  1.55
LINK        C12  PA  B   1                C11  PE  B   2     1555   1555  1.52
LINK        C21  PE  B   2                C12  OL  B   3     1555   1555  1.48
LINK        C12  PA  B   1                C11  PE  B   2     1555   1555  1.49
LINK        C21  PE  B   2                C12  OL  B   3     1555   1555  1.50
LINK        C12  PA  B   1                C11  PE  B   2     1555   1555  1.57
LINK        C21  PE  B   2                C12  OL  B   3     1555   1555  1.51
LINK        C12  PA  B   1                C11  PE  B   2     1555   1555  1.51
LINK        C21  PE  B   2                C12  OL  B   3     1555   1555  1.50
LINK        C12  PA  B   1                C11  PE  B   2     1555   1555  1.55
LINK        C21  PE  B   2                C12  OL  B   3     1555   1555  1.47
LINK        C12  PA  B   1                C11  PE  B   2     1555   1555  1.51
LINK        C21  PE  B   2                C12  OL  B   3     1555   1555  1.52
LINK        C12  PA  B   1                C11  PE  B   2     1555   1555  1.55
LINK        C21  PE  B   2                C12  OL  B   3     1555   1555  1.54
LINK        C12  PA  B   1                C11  PE  B   2     1555   1555  1.56
LINK        C21  PE  B   2                C12  OL  B   3     1555   1555  1.45
LINK        C12  PA  B   1                C11  PE  B   2     1555   1555  1.52
LINK        C21  PE  B   2                C12  OL  B   3     1555   1555  1.56
LINK        C12  PA  B   1                C11  PE  B   2     1555   1555  1.52
LINK        C21  PE  B   2                C12  OL  B   3     1555   1555  1.47
LINK        C12  PA  B   1                C11  PE  B   2     1555   1555  1.47
LINK        C21  PE  B   2                C12  OL  B   3     1555   1555  1.53
LINK        C12  PA  B   1                C11  PE  B   2     1555   1555  1.51
LINK        C21  PE  B   2                C12  OL  B   3     1555   1555  1.54
LINK        C12  PA  B   1                C11  PE  B   2     1555   1555  1.53
LINK        C21  PE  B   2                C12  OL  B   3     1555   1555  1.53
LINK        C12  PA  B   1                C11  PE  B   2     1555   1555  1.52
LINK        C21  PE  B   2                C12  OL  B   3     1555   1555  1.53
LINK        C12  PA  B   1                C11  PE  B   2     1555   1555  1.51
LINK        C21  PE  B   2                C12  OL  B   3     1555   1555  1.54
LINK        C12  PA  B   1                C11  PE  B   2     1555   1555  1.47
LINK        C21  PE  B   2                C12  OL  B   3     1555   1555  1.51
LINK        C12  PA  B   1                C11  PE  B   2     1555   1555  1.51
LINK        C21  PE  B   2                C12  OL  B   3     1555   1555  1.51
LINK        C12  PA  B   1                C11  PE  B   2     1555   1555  1.48
LINK        C21  PE  B   2                C12  OL  B   3     1555   1555  1.51
LINK        C12  PA  B   1                C11  PE  B   2     1555   1555  1.56
LINK        C21  PE  B   2                C12  OL  B   3     1555   1555  1.54
LINK        C12  PA  B   1                C11  PE  B   2     1555   1555  1.55
LINK        C21  PE  B   2                C12  OL  B   3     1555   1555  1.51
LINK        C12  PA  B   1                C11  PE  B   2     1555   1555  1.49
LINK        C21  PE  B   2                C12  OL  B   3     1555   1555  1.50
LINK        C12  PA  B   1                C11  PE  B   2     1555   1555  1.46
LINK        C21  PE  B   2                C12  OL  B   3     1555   1555  1.47
LINK        C12  PA  B   1                C11  PE  B   2     1555   1555  1.54
LINK        C21  PE  B   2                C12  OL  B   3     1555   1555  1.49
LINK        C12  PA  B   1                C11  PE  B   2     1555   1555  1.52
LINK        C21  PE  B   2                C12  OL  B   3     1555   1555  1.54
LINK        C12  PA  B   1                C11  PE  B   2     1555   1555  1.51
LINK        C21  PE  B   2                C12  OL  B   3     1555   1555  1.53
LINK        C12  PA  B   1                C11  PE  B   2     1555   1555  1.54
LINK        C21  PE  B   2                C12  OL  B   3     1555   1555  1.54
LINK        C12  PA  B   1                C11  PE  B   2     1555   1555  1.50
LINK        C21  PE  B   2                C12  OL  B   3     1555   1555  1.52
LINK        C12  PA  B   1                C11  PE  B   2     1555   1555  1.50
LINK        C21  PE  B   2                C12  OL  B   3     1555   1555  1.50
LINK        C12  PA  B   1                C11  PE  B   2     1555   1555  1.52
LINK        C21  PE  B   2                C12  OL  B   3     1555   1555  1.49
LINK        C12  PA  B   1                C11  PE  B   2     1555   1555  1.48
LINK        C21  PE  B   2                C12  OL  B   3     1555   1555  1.50
LINK        C12  PA  B   1                C11  PE  B   2     1555   1555  1.47
LINK        C21  PE  B   2                C12  OL  B   3     1555   1555  1.49
LINK        C12  PA  B   1                C11  PE  B   2     1555   1555  1.54
LINK        C21  PE  B   2                C12  OL  B   3     1555   1555  1.57
LINK        C12  PA  B   1                C11  PE  B   2     1555   1555  1.50
LINK        C21  PE  B   2                C12  OL  B   3     1555   1555  1.52
LINK        C12  PA  B   1                C11  PE  B   2     1555   1555  1.51
LINK        C21  PE  B   2                C12  OL  B   3     1555   1555  1.52
LINK        C12  PA  B   1                C11  PE  B   2     1555   1555  1.49
LINK        C21  PE  B   2                C12  OL  B   3     1555   1555  1.53
LINK        C12  PA  B   1                C11  PE  B   2     1555   1555  1.53
LINK        C21  PE  B   2                C12  OL  B   3     1555   1555  1.52
LINK        C12  PA  B   1                C11  PE  B   2     1555   1555  1.47
LINK        C21  PE  B   2                C12  OL  B   3     1555   1555  1.56
LINK        C12  PA  B   1                C11  PE  B   2     1555   1555  1.46
LINK        C21  PE  B   2                C12  OL  B   3     1555   1555  1.54
LINK        C12  PA  B   1                C11  PE  B   2     1555   1555  1.51
LINK        C21  PE  B   2                C12  OL  B   3     1555   1555  1.49
LINK        C12  PA  B   1                C11  PE  B   2     1555   1555  1.50
LINK        C21  PE  B   2                C12  OL  B   3     1555   1555  1.55
LINK        C12  PA  B   1                C11  PE  B   2     1555   1555  1.50
LINK        C21  PE  B   2                C12  OL  B   3     1555   1555  1.54
LINK        C12  ST  B   1                C11  SPMAB   2     1555   1555  1.46
LINK        C1   SPMAB   2                C12  SA  B   3     1555   1555  1.51
LINK        C12  ST  B   1                C11  SPMAB   2     1555   1555  1.49
LINK        C1   SPMAB   2                C12  SA  B   3     1555   1555  1.52
LINK        C12  ST  B   1                C11  SPMAB   2     1555   1555  1.57
LINK        C1   SPMAB   2                C12  SA  B   3     1555   1555  1.56
LINK        C12  ST  B   1                C11  SPMAB   2     1555   1555  1.53
LINK        C1   SPMAB   2                C12  SA  B   3     1555   1555  1.47
LINK        C12  ST  B   1                C11  SPMAB   2     1555   1555  1.49
LINK        C1   SPMAB   2                C12  SA  B   3     1555   1555  1.48
LINK        C12  ST  B   1                C11  SPMAB   2     1555   1555  1.50
LINK        C1   SPMAB   2                C12  SA  B   3     1555   1555  1.47
LINK        C12  ST  B   1                C11  SPMAB   2     1555   1555  1.48
LINK        C1   SPMAB   2                C12  SA  B   3     1555   1555  1.48
LINK        C12  ST  B   1                C11  SPMAB   2     1555   1555  1.50
LINK        C1   SPMAB   2                C12  SA  B   3     1555   1555  1.46
LINK        C12  ST  B   1                C11  SPMAB   2     1555   1555  1.49
LINK        C1   SPMAB   2                C12  SA  B   3     1555   1555  1.46
LINK        C12  ST  B   1                C11  SPMAB   2     1555   1555  1.54
LINK        C1   SPMAB   2                C12  SA  B   3     1555   1555  1.50
LINK        C12  ST  B   1                C11  SPMAB   2     1555   1555  1.51
LINK        C1   SPMAB   2                C12  SA  B   3     1555   1555  1.51
LINK        C12  ST  B   1                C11  SPMAB   2     1555   1555  1.53
LINK        C1   SPMAB   2                C12  SA  B   3     1555   1555  1.53
LINK        C12  ST  B   1                C11  SPMAB   2     1555   1555  1.49
LINK        C1   SPMAB   2                C12  SA  B   3     1555   1555  1.52
LINK        C12  ST  B   1                C11  SPMAB   2     1555   1555  1.49
LINK        C1   SPMAB   2                C12  SA  B   3     1555   1555  1.49
LINK        C12  ST  B   1                C11  SPMAB   2     1555   1555  1.54
LINK        C1   SPMAB   2                C12  SA  B   3     1555   1555  1.55
LINK        C12  ST  B   1                C11  SPMAB   2     1555   1555  1.57
LINK        C1   SPMAB   2                C12  SA  B   3     1555   1555  1.52
LINK        C12  ST  B   1                C11  SPMAB   2     1555   1555  1.58
LINK        C1   SPMAB   2                C12  SA  B   3     1555   1555  1.53
LINK        C12  ST  B   1                C11  SPMAB   2     1555   1555  1.53
LINK        C1   SPMAB   2                C12  SA  B   3     1555   1555  1.50
LINK        C12  ST  B   1                C11  SPMAB   2     1555   1555  1.54
LINK        C1   SPMAB   2                C12  SA  B   3     1555   1555  1.54
LINK        C12  ST  B   1                C11  SPMAB   2     1555   1555  1.54
LINK        C1   SPMAB   2                C12  SA  B   3     1555   1555  1.54
LINK        C12  ST  B   1                C11  SPMAB   2     1555   1555  1.49
LINK        C1   SPMAB   2                C12  SA  B   3     1555   1555  1.49
LINK        C12  ST  B   1                C11  SPMAB   2     1555   1555  1.51
LINK        C1   SPMAB   2                C12  SA  B   3     1555   1555  1.54
LINK        C12  ST  B   1                C11  SPMAB   2     1555   1555  1.50
LINK        C1   SPMAB   2                C12  SA  B   3     1555   1555  1.54
LINK        C12  ST  B   1                C11  SPMAB   2     1555   1555  1.49
LINK        C1   SPMAB   2                C12  SA  B   3     1555   1555  1.54
LINK        C12  ST  B   1                C11  SPMAB   2     1555   1555  1.50
LINK        C1   SPMAB   2                C12  SA  B   3     1555   1555  1.50
LINK        C12  PA  B   1                C11  PS  B   2     1555   1555  1.50
LINK        C21  PS  B   2                C12  OL  B   3     1555   1555  1.57
LINK        C12  PA  B   1                C11  PS  B   2     1555   1555  1.53
LINK        C21  PS  B   2                C12  OL  B   3     1555   1555  1.56
LINK        C12  PA  B   1                C11  PS  B   2     1555   1555  1.54
LINK        C21  PS  B   2                C12  OL  B   3     1555   1555  1.53
LINK        C12  PA  B   1                C11  PS  B   2     1555   1555  1.52
LINK        C21  PS  B   2                C12  OL  B   3     1555   1555  1.48
LINK        C12  PA  B   1                C11  PS  B   2     1555   1555  1.49
LINK        C21  PS  B   2                C12  OL  B   3     1555   1555  1.51
LINK        C12  PA  B   1                C11  PS  B   2     1555   1555  1.51
LINK        C21  PS  B   2                C12  OL  B   3     1555   1555  1.55
LINK        C12  PA  B   1                C11  PS  B   2     1555   1555  1.54
LINK        C21  PS  B   2                C12  OL  B   3     1555   1555  1.50
LINK        C12  PA  B   1                C11  PS  B   2     1555   1555  1.51
LINK        C21  PS  B   2                C12  OL  B   3     1555   1555  1.56
LINK        C12  PA  B   1                C11  PS  B   2     1555   1555  1.53
LINK        C21  PS  B   2                C12  OL  B   3     1555   1555  1.52
LINK        C12  PA  B   1                C11  PS  B   2     1555   1555  1.50
LINK        C21  PS  B   2                C12  OL  B   3     1555   1555  1.51
LINK        C12  PA  B   1                C11  PS  B   2     1555   1555  1.55
LINK        C21  PS  B   2                C12  OL  B   3     1555   1555  1.51
LINK        C12  PA  B   1                C11  PS  B   2     1555   1555  1.55
LINK        C21  PS  B   2                C12  OL  B   3     1555   1555  1.49
LINK        C21  PC  B   2                C12  OL  B   3     1555   1555  1.50
LINK        C12  PA  B   1                C11  PC  B   2     1555   1555  1.52
LINK        C21  PC  B   2                C12  OL  B   3     1555   1555  1.52
LINK        C12  PA  B   1                C11  PC  B   2     1555   1555  1.46
LINK        C21  PC  B   2                C12  OL  B   3     1555   1555  1.50
LINK        C12  PA  B   1                C11  PC  B   2     1555   1555  1.55
LINK        C21  PC  B   2                C12  OL  B   3     1555   1555  1.51
LINK        C12  PA  B   1                C11  PC  B   2     1555   1555  1.49
LINK        C21  PC  B   2                C12  OL  B   3     1555   1555  1.45
LINK        C12  PA  B   1                C11  PC  B   2     1555   1555  1.49
LINK        C21  PC  B   2                C12  OL  B   3     1555   1555  1.56
LINK        C12  PA  B   1                C11  PC  B   2     1555   1555  1.48
LINK        C21  PC  B   2                C12  OL  B   3     1555   1555  1.55
LINK        C12  PA  B   1                C11  PC  B   2     1555   1555  1.51
LINK        C21  PC  B   2                C12  OL  B   3     1555   1555  1.57
LINK        C12  PA  B   1                C11  PC  B   2     1555   1555  1.56
LINK        C21  PC  B   2                C12  OL  B   3     1555   1555  1.49
LINK        C12  PA  B   1                C11  PC  B   2     1555   1555  1.41
LINK        C21  PC  B   2                C12  OL  B   3     1555   1555  1.50
LINK        C12  PA  B   1                C11  PC  B   2     1555   1555  1.49
LINK        C21  PC  B   2                C12  OL  B   3     1555   1555  1.53
LINK        C12  PA  B   1                C11  PC  B   2     1555   1555  1.50
LINK        C21  PC  B   2                C12  OL  B   3     1555   1555  1.49
LINK        C12  PA  B   1                C11  PC  B   2     1555   1555  1.50
LINK        C21  PC  B   2                C12  OL  B   3     1555   1555  1.53
LINK        C12  PA  B   1                C11  PC  B   2     1555   1555  1.52
LINK        C21  PC  B   2                C12  OL  B   3     1555   1555  1.52
LINK        C12  PA  B   1                C11  PC  B   2     1555   1555  1.48
LINK        C21  PC  B   2                C12  OL  B   3     1555   1555  1.52
LINK        C12  PA  B   1                C11  PC  B   2     1555   1555  1.51
LINK        C21  PC  B   2                C12  OL  B   3     1555   1555  1.51
LINK        C12  PA  B   1                C11  PC  B   2     1555   1555  1.45
LINK        C21  PC  B   2                C12  OL  B   3     1555   1555  1.49
LINK        C12  PA  B   1                C11  PC  B   2     1555   1555  1.49
LINK        C21  PC  B   2                C12  OL  B   3     1555   1555  1.53
LINK        C12  PA  B   1                C11  PC  B   2     1555   1555  1.54
LINK        C21  PC  B   2                C12  OL  B   3     1555   1555  1.49
LINK        C12  PA  B   1                C11  PC  B   2     1555   1555  1.51
LINK        C21  PC  B   2                C12  OL  B   3     1555   1555  1.50
LINK        C12  PA  B   1                C11  PC  B   2     1555   1555  1.53
LINK        C21  PC  B   2                C12  OL  B   3     1555   1555  1.49
LINK        C12  PA  B   1                C11  PC  B   2     1555   1555  1.45
LINK        C21  PC  B   2                C12  OL  B   3     1555   1555  1.54
LINK        C12  PA  B   1                C11  PC  B   2     1555   1555  1.55
LINK        C21  PC  B   2                C12  OL  B   3     1555   1555  1.54
LINK        C12  PA  B   1                C11  PC  B   2     1555   1555  1.51
LINK        C21  PC  B   2                C12  OL  B   3     1555   1555  1.49
LINK        C12  PA  B   1                C11  PC  B   2     1555   1555  1.50
LINK        C21  PC  B   2                C12  OL  B   3     1555   1555  1.50
LINK        C12  PA  B   1                C11  PC  B   2     1555   1555  1.47
LINK        C21  PC  B   2                C12  OL  B   3     1555   1555  1.52
LINK        C12  PA  B   1                C11  PC  B   2     1555   1555  1.51
LINK        C21  PC  B   2                C12  OL  B   3     1555   1555  1.52
LINK        C12  PA  B   1                C11  PC  B   2     1555   1555  1.54
LINK        C21  PC  B   2                C12  OL  B   3     1555   1555  1.55
LINK        C12  PA  B   1                C11  PC  B   2     1555   1555  1.53
LINK        C21  PC  B   2                C12  OL  B   3     1555   1555  1.54
LINK        C12  PA  B   1                C11  PC  B   2     1555   1555  1.53
LINK        C21  PC  B   2                C12  OL  B   3     1555   1555  1.50
LINK        C12  PA  B   1                C11  PC  B   2     1555   1555  1.49
LINK        C21  PC  B   2                C12  OL  B   3     1555   1555  1.49
LINK        C12  PA  B   1                C11  PC  B   2     1555   1555  1.53
LINK        C21  PC  B   2                C12  OL  B   3     1555   1555  1.51
LINK        C12  PA  B   1                C11  PC  B   2     1555   1555  1.56
LINK        C21  PC  B   2                C12  OL  B   3     1555   1555  1.59
LINK        C12  PA  B   1                C11  PC  B   2     1555   1555  1.54
LINK        C21  PC  B   2                C12  OL  B   3     1555   1555  1.55
LINK        C12  PA  B   1                C11  PC  B   2     1555   1555  1.50
LINK        C21  PC  B   2                C12  OL  B   3     1555   1555  1.55
LINK        C12  PA  B   1                C11  PC  B   2     1555   1555  1.51
LINK        C21  PC  B   2                C12  OL  B   3     1555   1555  1.50
LINK        C12  PA  B   1                C11  PC  B   2     1555   1555  1.53
LINK        C21  PC  B   2                C12  OL  B   3     1555   1555  1.55
LINK        C12  PA  B   1                C11  PC  B   2     1555   1555  1.50
LINK        C21  PC  B   2                C12  OL  B   3     1555   1555  1.55
LINK        C12  PA  B   1                C11  PC  B   2     1555   1555  1.53
LINK        C21  PC  B   2                C12  OL  B   3     1555   1555  1.51
LINK        C12  PA  B   1                C11  PC  B   2     1555   1555  1.53
LINK        C21  PC  B   2                C12  OL  B   3     1555   1555  1.54
LINK        C12  PA  B   1                C11  PC  B   2     1555   1555  1.54
LINK        C21  PC  B   2                C12  OL  B   3     1555   1555  1.50
LINK        C12  PA  B   1                C11  PC  B   2     1555   1555  1.47
LINK        C21  PC  B   2                C12  OL  B   3     1555   1555  1.46
LINK        C12  PA  B   1                C11  PC  B   2     1555   1555  1.49
LINK        C21  PC  B   2                C12  OL  B   3     1555   1555  1.51
LINK        C12  PA  B   1                C11  PC  B   2     1555   1555  1.51
LINK        C21  PC  B   2                C12  OL  B   3     1555   1555  1.54
LINK        C12  PA  B   1                C11  PC  B   2     1555   1555  1.51
LINK        C21  PC  B   2                C12  OL  B   3     1555   1555  1.49
LINK        C12  PA  B   1                C11  PC  B   2     1555   1555  1.45
LINK        C21  PC  B   2                C12  OL  B   3     1555   1555  1.44
LINK        C12  PA  B   1                C11  PC  B   2     1555   1555  1.53
LINK        C21  PC  B   2                C12  OL  B   3     1555   1555  1.51
LINK        C12  PA  B   1                C11  PC  B   2     1555   1555  1.54
LINK        C21  PC  B   2                C12  OL  B   3     1555   1555  1.42
LINK        C12  PA  B   1                C11  PC  B   2     1555   1555  1.49
LINK        C21  PC  B   2                C12  OL  B   3     1555   1555  1.52
LINK        C12  PA  B   1                C11  PC  B   2     1555   1555  1.50
LINK        C21  PC  B   2                C12  OL  B   3     1555   1555  1.51
LINK        C12  PA  B   1                C11  PC  B   2     1555   1555  1.51
LINK        C21  PC  B   2                C12  OL  B   3     1555   1555  1.45
LINK        C12  PA  B   1                C11  PC  B   2     1555   1555  1.53
LINK        C21  PC  B   2                C12  OL  B   3     1555   1555  1.53
LINK        C12  PA  B   1                C11  PC  B   2     1555   1555  1.52
LINK        C21  PC  B   2                C12  OL  B   3     1555   1555  1.54
LINK        C12  PA  B   1                C11  PC  B   2     1555   1555  1.57
LINK        C21  PC  B   2                C12  OL  B   3     1555   1555  1.60
LINK        C12  PA  B   1                C11  PC  B   2     1555   1555  1.53
LINK        C21  PC  B   2                C12  OL  B   3     1555   1555  1.49
LINK        C12  PA  B   1                C11  PC  B   2     1555   1555  1.46
LINK        C21  PC  B   2                C12  OL  B   3     1555   1555  1.51
LINK        C12  PA  B   1                C11  PC  B   2     1555   1555  1.47
LINK        C21  PC  B   2                C12  OL  B   3     1555   1555  1.48
LINK        C12  PA  B   1                C11  PC  B   2     1555   1555  1.46
LINK        C21  PC  B   2                C12  OL  B   3     1555   1555  1.53
LINK        C12  PA  B   1                C11  PC  B   2     1555   1555  1.47
LINK        C21  PC  B   2                C12  OL  B   3     1555   1555  1.52
LINK        C12  PA  B   1                C11  PC  B   2     1555   1555  1.51
LINK        C21  PC  B   2                C12  OL  B   3     1555   1555  1.54
LINK        C12  PA  B   1                C11  PC  B   2     1555   1555  1.48
LINK        C21  PC  B   2                C12  OL  B   3     1555   1555  1.47
LINK        C12  PA  B   1                C11  PC  B   2     1555   1555  1.53
LINK        C21  PC  B   2                C12  OL  B   3     1555   1555  1.54
LINK        C12  PA  B   1                C11  PC  B   2     1555   1555  1.54
LINK        C21  PC  B   2                C12  OL  B   3     1555   1555  1.55
LINK        C12  PA  B   1                C11  PC  B   2     1555   1555  1.54
LINK        C21  PC  B   2                C12  OL  B   3     1555   1555  1.50
LINK        C12  PA  B   1                C11  PC  B   2     1555   1555  1.48
LINK        C21  PC  B   2                C12  OL  B   3     1555   1555  1.51
LINK        C12  PA  B   1                C11  PC  B   2     1555   1555  1.51
LINK        C21  PC  B   2                C12  OL  B   3     1555   1555  1.49
LINK        C12  PA  B   1                C11  PC  B   2     1555   1555  1.50
LINK        C21  PC  B   2                C12  OL  B   3     1555   1555  1.48
LINK        C12  PA  B   1                C11  PC  B   2     1555   1555  1.51
LINK        C21  PC  B   2                C12  OL  B   3     1555   1555  1.45
LINK        C12  PA  B   1                C11  PC  B   2     1555   1555  1.50
LINK        C21  PC  B   2                C12  OL  B   3     1555   1555  1.49
LINK        C12  PA  B   1                C11  PC  B   2     1555   1555  1.50
LINK        C21  PC  B   2                C12  OL  B   3     1555   1555  1.56
LINK        C12  PA  B   1                C11  PC  B   2     1555   1555  1.56
LINK        C21  PC  B   2                C12  OL  B   3     1555   1555  1.51
LINK        C12  PA  B   1                C11  PC  B   2     1555   1555  1.50
LINK        C21  PC  B   2                C12  OL  B   3     1555   1555  1.57
LINK        C12  PA  B   1                C11  PC  B   2     1555   1555  1.51
LINK        C21  PC  B   2                C12  OL  B   3     1555   1555  1.50
LINK        C12  PA  B   1                C11  PC  B   2     1555   1555  1.48
LINK        C21  PC  B   2                C12  OL  B   3     1555   1555  1.53
LINK        C12  PA  B   1                C11  PE  B   2     1555   1555  1.49
LINK        C21  PE  B   2                C12  OL  B   3     1555   1555  1.54
LINK        C12  PA  B   1                C11  PE  B   2     1555   1555  1.47
LINK        C21  PE  B   2                C12  OL  B   3     1555   1555  1.49
LINK        C12  PA  B   1                C11  PE  B   2     1555   1555  1.51
LINK        C21  PE  B   2                C12  OL  B   3     1555   1555  1.55
LINK        C12  PA  B   1                C11  PE  B   2     1555   1555  1.50
LINK        C21  PE  B   2                C12  OL  B   3     1555   1555  1.52
LINK        C12  PA  B   1                C11  PE  B   2     1555   1555  1.54
LINK        C21  PE  B   2                C12  OL  B   3     1555   1555  1.45
LINK        C12  PA  B   1                C11  PE  B   2     1555   1555  1.50
LINK        C21  PE  B   2                C12  OL  B   3     1555   1555  1.49
LINK        C12  PA  B   1                C11  PE  B   2     1555   1555  1.54
LINK        C21  PE  B   2                C12  OL  B   3     1555   1555  1.46
LINK        C12  PA  B   1                C11  PE  B   2     1555   1555  1.55
LINK        C21  PE  B   2                C12  OL  B   3     1555   1555  1.50
LINK        C12  PA  B   1                C11  PE  B   2     1555   1555  1.55
LINK        C21  PE  B   2                C12  OL  B   3     1555   1555  1.49
LINK        C12  PA  B   1                C11  PE  B   2     1555   1555  1.54
LINK        C21  PE  B   2                C12  OL  B   3     1555   1555  1.58
LINK        C12  PA  B   1                C11  PE  B   2     1555   1555  1.47
LINK        C21  PE  B   2                C12  OL  B   3     1555   1555  1.51
LINK        C12  PA  B   1                C11  PE  B   2     1555   1555  1.47
LINK        C21  PE  B   2                C12  OL  B   3     1555   1555  1.50
LINK        C12  PA  B   1                C11  PE  B   2     1555   1555  1.54
LINK        C21  PE  B   2                C12  OL  B   3     1555   1555  1.54
LINK        C12  PA  B   1                C11  PE  B   2     1555   1555  1.55
LINK        C21  PE  B   2                C12  OL  B   3     1555   1555  1.53
LINK        C12  PA  B   1                C11  PE  B   2     1555   1555  1.55
LINK        C21  PE  B   2                C12  OL  B   3     1555   1555  1.50
LINK        C12  PA  B   1                C11  PE  B   2     1555   1555  1.51
LINK        C21  PE  B   2                C12  OL  B   3     1555   1555  1.52
LINK        C12  PA  B   1                C11  PE  B   2     1555   1555  1.55
LINK        C21  PE  B   2                C12  OL  B   3     1555   1555  1.53
LINK        C12  PA  B   1                C11  PE  B   2     1555   1555  1.49
LINK        C21  PE  B   2                C12  OL  B   3     1555   1555  1.59
LINK        C12  PA  B   1                C11  PE  B   2     1555   1555  1.47
LINK        C21  PE  B   2                C12  OL  B   3     1555   1555  1.49
LINK        C12  PA  B   1                C11  PE  B   2     1555   1555  1.46
LINK        C21  PE  B   2                C12  OL  B   3     1555   1555  1.53
LINK        C12  PA  B   1                C11  PE  B   2     1555   1555  1.47
LINK        C21  PE  B   2                C12  OL  B   3     1555   1555  1.55
LINK        C12  PA  B   1                C11  PE  B   2     1555   1555  1.45
LINK        C21  PE  B   2                C12  OL  B   3     1555   1555  1.53
LINK        C12  PA  B   1                C11  PE  B   2     1555   1555  1.54
LINK        C21  PE  B   2                C12  OL  B   3     1555   1555  1.57
LINK        C12  PA  B   1                C11  PE  B   2     1555   1555  1.54
LINK        C21  PE  B   2                C12  OL  B   3     1555   1555  1.55
LINK        C12  PA  B   1                C11  PE  B   2     1555   1555  1.52
LINK        C21  PE  B   2                C12  OL  B   3     1555   1555  1.57
LINK        C12  PA  B   1                C11  PE  B   2     1555   1555  1.51
LINK        C21  PE  B   2                C12  OL  B   3     1555   1555  1.52
LINK        C12  PA  B   1                C11  PE  B   2     1555   1555  1.51
LINK        C21  PE  B   2                C12  OL  B   3     1555   1555  1.48
LINK        C12  PA  B   1                C11  PE  B   2     1555   1555  1.49
LINK        C21  PE  B   2                C12  OL  B   3     1555   1555  1.50
LINK        C12  PA  B   1                C11  PE  B   2     1555   1555  1.50
LINK        C21  PE  B   2                C12  OL  B   3     1555   1555  1.56
LINK        C12  PA  B   1                C11  PE  B   2     1555   1555  1.53
LINK        C21  PE  B   2                C12  OL  B   3     1555   1555  1.53
LINK        C12  PA  B   1                C11  PE  B   2     1555   1555  1.51
LINK        C21  PE  B   2                C12  OL  B   3     1555   1555  1.50
LINK        C12  PA  B   1                C11  PE  B   2     1555   1555  1.51
LINK        C21  PE  B   2                C12  OL  B   3     1555   1555  1.45
LINK        C12  PA  B   1                C11  PE  B   2     1555   1555  1.49
LINK        C21  PE  B   2                C12  OL  B   3     1555   1555  1.54
LINK        C12  PA  B   1                C11  PE  B   2     1555   1555  1.52
LINK        C21  PE  B   2                C12  OL  B   3     1555   1555  1.50
LINK        C12  PA  B   1                C11  PE  B   2     1555   1555  1.55
LINK        C21  PE  B   2                C12  OL  B   3     1555   1555  1.56
LINK        C12  PA  B   1                C11  PE  B   2     1555   1555  1.51
LINK        C21  PE  B   2                C12  OL  B   3     1555   1555  1.54
LINK        C12  PA  B   1                C11  PE  B   2     1555   1555  1.54
LINK        C21  PE  B   2                C12  OL  B   3     1555   1555  1.49
LINK        C12  PA  B   1                C11  PE  B   2     1555   1555  1.44
LINK        C21  PE  B   2                C12  OL  B   3     1555   1555  1.57
LINK        C12  PA  B   1                C11  PE  B   2     1555   1555  1.49
LINK        C21  PE  B   2                C12  OL  B   3     1555   1555  1.49
LINK        C12  PA  B   1                C11  PE  B   2     1555   1555  1.49
LINK        C21  PE  B   2                C12  OL  B   3     1555   1555  1.56
LINK        C12  PA  B   1                C11  PE  B   2     1555   1555  1.53
LINK        C21  PE  B   2                C12  OL  B   3     1555   1555  1.51
LINK        C12  PA  B   1                C11  PE  B   2     1555   1555  1.47
LINK        C21  PE  B   2                C12  OL  B   3     1555   1555  1.57
LINK        C12  PA  B   1                C11  PE  B   2     1555   1555  1.47
LINK        C21  PE  B   2                C12  OL  B   3     1555   1555  1.54
LINK        C12  PA  B   1                C11  PE  B   2     1555   1555  1.52
LINK        C21  PE  B   2                C12  OL  B   3     1555   1555  1.46
LINK        C12  PA  B   1                C11  PE  B   2     1555   1555  1.55
LINK        C21  PE  B   2                C12  OL  B   3     1555   1555  1.45
LINK        C12  PA  B   1                C11  PE  B   2     1555   1555  1.52
LINK        C21  PE  B   2                C12  OL  B   3     1555   1555  1.53
LINK        C12  PA  B   1                C11  PE  B   2     1555   1555  1.54
LINK        C21  PE  B   2                C12  OL  B   3     1555   1555  1.52
LINK        C12  PA  B   1                C11  PE  B   2     1555   1555  1.49
LINK        C21  PE  B   2                C12  OL  B   3     1555   1555  1.51
LINK        C12  PA  B   1                C11  PE  B   2     1555   1555  1.50
LINK        C21  PE  B   2                C12  OL  B   3     1555   1555  1.47
LINK        C12  ST  B   1                C11  SPMAB   2     1555   1555  1.47
LINK        C1   SPMAB   2                C12  SA  B   3     1555   1555  1.53
LINK        C12  ST  B   1                C11  SPMAB   2     1555   1555  1.57
LINK        C1   SPMAB   2                C12  SA  B   3     1555   1555  1.53
LINK        C12  ST  B   1                C11  SPMAB   2     1555   1555  1.46
LINK        C1   SPMAB   2                C12  SA  B   3     1555   1555  1.49
LINK        C12  ST  B   1                C11  SPMAB   2     1555   1555  1.53
LINK        C1   SPMAB   2                C12  SA  B   3     1555   1555  1.48
LINK        C12  ST  B   1                C11  SPMAB   2     1555   1555  1.45
LINK        C1   SPMAB   2                C12  SA  B   3     1555   1555  1.52
LINK        C12  ST  B   1                C11  SPMAB   2     1555   1555  1.54
LINK        C1   SPMAB   2                C12  SA  B   3     1555   1555  1.53
LINK        C12  ST  B   1                C11  SPMAB   2     1555   1555  1.47
LINK        C1   SPMAB   2                C12  SA  B   3     1555   1555  1.50
LINK        C12  ST  B   1                C11  SPMAB   2     1555   1555  1.50
LINK        C1   SPMAB   2                C12  SA  B   3     1555   1555  1.49
LINK        C12  ST  B   1                C11  SPMAB   2     1555   1555  1.50
LINK        C1   SPMAB   2                C12  SA  B   3     1555   1555  1.44
LINK        C12  ST  B   1                C11  SPMAB   2     1555   1555  1.48
LINK        C1   SPMAB   2                C12  SA  B   3     1555   1555  1.53
LINK        C12  ST  B   1                C11  SPMAB   2     1555   1555  1.44
LINK        C1   SPMAB   2                C12  SA  B   3     1555   1555  1.52
LINK        C12  ST  B   1                C11  SPMAB   2     1555   1555  1.52
LINK        C1   SPMAB   2                C12  SA  B   3     1555   1555  1.49
LINK        C12  ST  B   1                C11  SPMAB   2     1555   1555  1.48
LINK        C1   SPMAB   2                C12  SA  B   3     1555   1555  1.52
LINK        C12  ST  B   1                C11  SPMAB   2     1555   1555  1.53
LINK        C1   SPMAB   2                C12  SA  B   3     1555   1555  1.54
LINK        C12  ST  B   1                C11  SPMAB   2     1555   1555  1.54
LINK        C1   SPMAB   2                C12  SA  B   3     1555   1555  1.49
LINK        C12  ST  B   1                C11  SPMAB   2     1555   1555  1.51
LINK        C1   SPMAB   2                C12  SA  B   3     1555   1555  1.49
LINK        C12  ST  B   1                C11  SPMAB   2     1555   1555  1.51
LINK        C1   SPMAB   2                C12  SA  B   3     1555   1555  1.52
LINK        C12  ST  B   1                C11  SPMAB   2     1555   1555  1.50
LINK        C1   SPMAB   2                C12  SA  B   3     1555   1555  1.51
LINK        C12  ST  B   1                C11  SPMAB   2     1555   1555  1.51
LINK        C1   SPMAB   2                C12  SA  B   3     1555   1555  1.50
LINK        C12  ST  B   1                C11  SPMAB   2     1555   1555  1.48
LINK        C1   SPMAB   2                C12  SA  B   3     1555   1555  1.54
LINK        C12  ST  B   1                C11  SPMAB   2     1555   1555  1.51
LINK        C1   SPMAB   2                C12  SA  B   3     1555   1555  1.54
LINK        C12  ST  B   1                C11  SPMAB   2     1555   1555  1.57
LINK        C1   SPMAB   2                C12  SA  B   3     1555   1555  1.54
LINK        C12  ST  B   1                C11  SPMAB   2     1555   1555  1.53
LINK        C1   SPMAB   2                C12  SA  B   3     1555   1555  1.54
LINK        C12  ST  B   1                C11  SPMAB   2     1555   1555  1.50
LINK        C1   SPMAB   2                C12  SA  B   3     1555   1555  1.49
LINK        C12  ST  B   1                C11  SPMAB   2     1555   1555  1.50
LINK        C1   SPMAB   2                C12  SA  B   3     1555   1555  1.49
LINK        C12  PA  B   1                C11  PS  B   2     1555   1555  1.53
LINK        C21  PS  B   2                C12  OL  B   3     1555   1555  1.56
LINK        C12  PA  B   1                C11  PS  B   2     1555   1555  1.47
LINK        C21  PS  B   2                C12  OL  B   3     1555   1555  1.52
LINK        C12  PA  B   1                C11  PS  B   2     1555   1555  1.56
LINK        C21  PS  B   2                C12  OL  B   3     1555   1555  1.55
LINK        C12  PA  B   1                C11  PS  B   2     1555   1555  1.52
LINK        C21  PS  B   2                C12  OL  B   3     1555   1555  1.46
LINK        C12  PA  B   1                C11  PS  B   2     1555   1555  1.51
LINK        C21  PS  B   2                C12  OL  B   3     1555   1555  1.50
LINK        C12  PA  B   1                C11  PS  B   2     1555   1555  1.52
LINK        C21  PS  B   2                C12  OL  B   3     1555   1555  1.51
LINK        C12  PA  B   1                C11  PS  B   2     1555   1555  1.52
LINK        C21  PS  B   2                C12  OL  B   3     1555   1555  1.49
LINK        C12  PA  B   1                C11  PS  B   2     1555   1555  1.50
LINK        C21  PS  B   2                C12  OL  B   3     1555   1555  1.50
LINK        C12  PA  B   1                C11  PS  B   2     1555   1555  1.53
LINK        C21  PS  B   2                C12  OL  B   3     1555   1555  1.53
LINK        C12  PA  B   1                C11  PS  B   2     1555   1555  1.56
LINK        C21  PS  B   2                C12  OL  B   3     1555   1555  1.49
LINK        C12  PA  B   1                C11  PS  B   2     1555   1555  1.53
LINK        C21  PS  B   2                C12  OL  B   3     1555   1555  1.51
LINK        C12  PA  B   1                C11  PS  B   2     1555   1555  1.56
LINK        C21  PS  B   2                C12  OL  B   3     1555   1555  1.55
HETATM    1  C1  CHL C 383      52.860  80.110  28.510  1.00  0.00           C
HETATM    2  H11 CHL C 383      53.390  80.480  29.390  1.00  0.00           H
HETATM    3  H12 CHL C 383      52.270  80.950  28.150  1.00  0.00           H
HETATM    4  C2  CHL C 383      53.880  79.770  27.360  1.00  0.00           C
HETATM    5  H21 CHL C 383      53.340  79.560  26.430  1.00  0.00           H
HETATM    6  H22 CHL C 383      54.460  80.670  27.170  1.00  0.00           H
HETATM    7  C3  CHL C 383      54.910  78.630  27.790  1.00  0.00           C
HETATM    8  H31 CHL C 383      55.590  78.940  28.590  1.00  0.00           H
HETATM    9  C4  CHL C 383      54.180  77.390  28.230  1.00  0.00           C
HETATM   10  H41 CHL C 383      53.850  76.810  27.370  1.00  0.00           H
HETATM   11  H42 CHL C 383      54.960  76.770  28.670  1.00  0.00           H
HETATM   12  C5  CHL C 383      53.070  77.630  29.190  1.00  0.00           C
HETATM   13  C6  CHL C 383      52.990  77.080  30.410  1.00  0.00           C
HETATM   14  H61 CHL C 383      53.730  76.300  30.540  1.00  0.00           H
HETATM   15  C7  CHL C 383      51.900  77.150  31.380  1.00  0.00           C
HETATM   16  H71 CHL C 383      51.560  76.140  31.630  1.00  0.00           H
HETATM   17  H72 CHL C 383      52.190  77.630  32.320  1.00  0.00           H
HETATM   18  C8  CHL C 383      50.690  77.880  30.830  1.00  0.00           C
HETATM   19  H81 CHL C 383      50.250  77.260  30.050  1.00  0.00           H
HETATM   20  C9  CHL C 383      51.110  79.130  30.040  1.00  0.00           C
HETATM   21  H91 CHL C 383      51.690  79.720  30.750  1.00  0.00           H
HETATM   22  C10 CHL C 383      52.050  78.780  28.890  1.00  0.00           C
HETATM   23  C11 CHL C 383      49.840  79.970  29.650  1.00  0.00           C
HETATM   24 H111 CHL C 383      50.180  80.980  29.400  1.00  0.00           H
HETATM   25 H112 CHL C 383      49.300  79.650  28.760  1.00  0.00           H
HETATM   26  C12 CHL C 383      48.790  80.190  30.760  1.00  0.00           C
HETATM   27 H121 CHL C 383      49.220  80.800  31.550  1.00  0.00           H
HETATM   28 H122 CHL C 383      47.910  80.700  30.370  1.00  0.00           H
HETATM   29  C13 CHL C 383      48.360  78.810  31.350  1.00  0.00           C
HETATM   30  C14 CHL C 383      49.620  78.150  31.930  1.00  0.00           C
HETATM   31 H141 CHL C 383      50.090  78.800  32.680  1.00  0.00           H
HETATM   32  C15 CHL C 383      49.070  76.990  32.800  1.00  0.00           C
HETATM   33 H151 CHL C 383      48.890  76.130  32.150  1.00  0.00           H
HETATM   34 H152 CHL C 383      49.790  76.770  33.590  1.00  0.00           H
HETATM   35  C16 CHL C 383      47.720  77.530  33.360  1.00  0.00           C
HETATM   36 H161 CHL C 383      46.960  76.870  32.950  1.00  0.00           H
HETATM   37 H162 CHL C 383      47.620  77.590  34.450  1.00  0.00           H
HETATM   38  C17 CHL C 383      47.460  78.900  32.680  1.00  0.00           C
HETATM   39 H171 CHL C 383      47.930  79.600  33.380  1.00  0.00           H
HETATM   40  C18 CHL C 383      47.560  77.980  30.270  1.00  0.00           C
HETATM   41 H181 CHL C 383      48.260  77.640  29.510  1.00  0.00           H
HETATM   42 H182 CHL C 383      46.780  78.520  29.730  1.00  0.00           H
HETATM   43 H183 CHL C 383      47.100  77.050  30.600  1.00  0.00           H
HETATM   44  C19 CHL C 383      51.300  78.300  27.630  1.00  0.00           C
HETATM   45 H191 CHL C 383      50.740  77.400  27.910  1.00  0.00           H
HETATM   46 H192 CHL C 383      51.950  77.950  26.830  1.00  0.00           H
HETATM   47 H193 CHL C 383      50.600  78.980  27.160  1.00  0.00           H
HETATM   48  C20 CHL C 383      45.880  79.300  32.540  1.00  0.00           C
HETATM   49 H201 CHL C 383      45.420  78.860  31.650  1.00  0.00           H
HETATM   50  C21 CHL C 383      45.800  80.810  32.530  1.00  0.00           C
HETATM   51 H211 CHL C 383      46.300  81.170  31.630  1.00  0.00           H
HETATM   52 H212 CHL C 383      46.340  81.230  33.380  1.00  0.00           H
HETATM   53 H213 CHL C 383      44.770  81.180  32.480  1.00  0.00           H
HETATM   54  C22 CHL C 383      44.960  78.750  33.690  1.00  0.00           C
HETATM   55 H221 CHL C 383      45.090  77.680  33.890  1.00  0.00           H
HETATM   56 H222 CHL C 383      45.140  79.320  34.610  1.00  0.00           H
HETATM   57  C23 CHL C 383      43.400  78.970  33.390  1.00  0.00           C
HETATM   58 H231 CHL C 383      43.320  80.030  33.140  1.00  0.00           H
HETATM   59 H232 CHL C 383      43.050  78.340  32.570  1.00  0.00           H
HETATM   60  C24 CHL C 383      42.550  78.470  34.630  1.00  0.00           C
HETATM   61 H241 CHL C 383      42.450  77.400  34.420  1.00  0.00           H
HETATM   62 H242 CHL C 383      43.110  78.620  35.550  1.00  0.00           H
HETATM   63  C25 CHL C 383      41.150  79.090  34.850  1.00  0.00           C
HETATM   64 H251 CHL C 383      40.600  78.540  35.620  1.00  0.00           H
HETATM   65  C26 CHL C 383      40.300  78.880  33.610  1.00  0.00           C
HETATM   66 H261 CHL C 383      39.240  79.090  33.750  1.00  0.00           H
HETATM   67 H262 CHL C 383      40.230  77.820  33.340  1.00  0.00           H
HETATM   68 H263 CHL C 383      40.740  79.490  32.820  1.00  0.00           H
HETATM   69  C27 CHL C 383      41.130  80.630  35.190  1.00  0.00           C
HETATM   70 H271 CHL C 383      41.810  81.200  34.550  1.00  0.00           H
HETATM   71 H272 CHL C 383      41.440  80.730  36.230  1.00  0.00           H
HETATM   72 H273 CHL C 383      40.120  81.020  35.080  1.00  0.00           H
HETATM   73  O1  CHL C 383      55.760  78.370  26.750  1.00  0.00           O
HETATM   74  HO1 CHL C 383      56.350  77.660  27.040  1.00  0.00           H
HETATM   75  C1  CHL D 384      49.070  72.600  21.550  1.00  0.00           C
HETATM   76  H11 CHL D 384      49.640  72.900  22.430  1.00  0.00           H
HETATM   77  H12 CHL D 384      48.460  73.390  21.120  1.00  0.00           H
HETATM   78  C2  CHL D 384      50.000  72.290  20.310  1.00  0.00           C
HETATM   79  H21 CHL D 384      49.420  72.340  19.390  1.00  0.00           H
HETATM   80  H22 CHL D 384      50.780  73.050  20.260  1.00  0.00           H
HETATM   81  C3  CHL D 384      50.770  70.970  20.390  1.00  0.00           C
HETATM   82  H31 CHL D 384      51.380  70.980  21.300  1.00  0.00           H
HETATM   83  C4  CHL D 384      49.760  69.800  20.420  1.00  0.00           C
HETATM   84  H41 CHL D 384      49.260  69.670  19.460  1.00  0.00           H
HETATM   85  H42 CHL D 384      50.290  68.850  20.490  1.00  0.00           H
HETATM   86  C5  CHL D 384      48.830  69.960  21.630  1.00  0.00           C
HETATM   87  C6  CHL D 384      48.640  68.930  22.500  1.00  0.00           C
HETATM   88  H61 CHL D 384      49.230  68.040  22.310  1.00  0.00           H
HETATM   89  C7  CHL D 384      47.790  68.900  23.750  1.00  0.00           C
HETATM   90  H71 CHL D 384      47.300  67.930  23.820  1.00  0.00           H
HETATM   91  H72 CHL D 384      48.490  68.840  24.580  1.00  0.00           H
HETATM   92  C8  CHL D 384      46.730  70.090  23.740  1.00  0.00           C
HETATM   93  H81 CHL D 384      45.890  69.890  23.080  1.00  0.00           H
HETATM   94  C9  CHL D 384      47.460  71.400  23.280  1.00  0.00           C
HETATM   95  H91 CHL D 384      48.350  71.390  23.920  1.00  0.00           H
HETATM   96  C10 CHL D 384      48.130  71.340  21.850  1.00  0.00           C
HETATM   97  C11 CHL D 384      46.800  72.730  23.720  1.00  0.00           C
HETATM   98 H111 CHL D 384      47.560  73.520  23.780  1.00  0.00           H
HETATM   99 H112 CHL D 384      46.120  73.060  22.930  1.00  0.00           H
HETATM  100  C12 CHL D 384      45.950  72.690  25.070  1.00  0.00           C
HETATM  101 H121 CHL D 384      46.650  72.840  25.890  1.00  0.00           H
HETATM  102 H122 CHL D 384      45.330  73.560  24.840  1.00  0.00           H
HETATM  103  C13 CHL D 384      45.090  71.380  25.210  1.00  0.00           C
HETATM  104  C14 CHL D 384      46.030  70.190  25.090  1.00  0.00           C
HETATM  105 H141 CHL D 384      46.760  70.430  25.860  1.00  0.00           H
HETATM  106  C15 CHL D 384      45.340  69.010  25.630  1.00  0.00           C
HETATM  107 H151 CHL D 384      44.930  68.400  24.820  1.00  0.00           H
HETATM  108 H152 CHL D 384      46.030  68.330  26.140  1.00  0.00           H
HETATM  109  C16 CHL D 384      44.140  69.540  26.550  1.00  0.00           C
HETATM  110 H161 CHL D 384      43.190  69.190  26.140  1.00  0.00           H
HETATM  111 H162 CHL D 384      44.190  69.180  27.580  1.00  0.00           H
HETATM  112  C17 CHL D 384      44.440  71.080  26.620  1.00  0.00           C
HETATM  113 H171 CHL D 384      45.120  71.230  27.460  1.00  0.00           H
HETATM  114  C18 CHL D 384      44.070  71.320  24.060  1.00  0.00           C
HETATM  115 H181 CHL D 384      43.520  70.380  24.020  1.00  0.00           H
HETATM  116 H182 CHL D 384      44.520  71.370  23.060  1.00  0.00           H
HETATM  117 H183 CHL D 384      43.380  72.170  24.100  1.00  0.00           H
HETATM  118  C19 CHL D 384      46.930  71.340  20.850  1.00  0.00           C
HETATM  119 H191 CHL D 384      46.490  72.320  20.680  1.00  0.00           H
HETATM  120 H192 CHL D 384      46.140  70.650  21.140  1.00  0.00           H
HETATM  121 H193 CHL D 384      47.400  71.240  19.870  1.00  0.00           H
HETATM  122  C20 CHL D 384      43.200  71.940  26.970  1.00  0.00           C
HETATM  123 H201 CHL D 384      42.420  71.630  26.270  1.00  0.00           H
HETATM  124  C21 CHL D 384      43.290  73.460  26.750  1.00  0.00           C
HETATM  125 H211 CHL D 384      44.130  73.900  27.280  1.00  0.00           H
HETATM  126 H212 CHL D 384      42.370  74.010  26.980  1.00  0.00           H
HETATM  127 H213 CHL D 384      43.530  73.670  25.710  1.00  0.00           H
HETATM  128  C22 CHL D 384      42.670  71.610  28.410  1.00  0.00           C
HETATM  129 H221 CHL D 384      42.770  70.530  28.580  1.00  0.00           H
HETATM  130 H222 CHL D 384      43.250  72.070  29.210  1.00  0.00           H
HETATM  131  C23 CHL D 384      41.170  71.920  28.640  1.00  0.00           C
HETATM  132 H231 CHL D 384      41.050  73.000  28.640  1.00  0.00           H
HETATM  133 H232 CHL D 384      40.730  71.610  27.680  1.00  0.00           H
HETATM  134  C24 CHL D 384      40.600  71.280  29.950  1.00  0.00           C
HETATM  135 H241 CHL D 384      40.750  70.200  29.940  1.00  0.00           H
HETATM  136 H242 CHL D 384      41.050  71.780  30.820  1.00  0.00           H
HETATM  137  C25 CHL D 384      39.050  71.590  30.010  1.00  0.00           C
HETATM  138 H251 CHL D 384      38.550  71.220  29.110  1.00  0.00           H
HETATM  139  C26 CHL D 384      38.920  73.150  30.160  1.00  0.00           C
HETATM  140 H261 CHL D 384      37.910  73.330  30.510  1.00  0.00           H
HETATM  141 H262 CHL D 384      39.090  73.540  29.160  1.00  0.00           H
HETATM  142 H263 CHL D 384      39.620  73.630  30.860  1.00  0.00           H
HETATM  143  C27 CHL D 384      38.350  70.930  31.220  1.00  0.00           C
HETATM  144 H271 CHL D 384      37.340  71.300  31.370  1.00  0.00           H
HETATM  145 H272 CHL D 384      38.850  71.250  32.130  1.00  0.00           H
HETATM  146 H273 CHL D 384      38.320  69.840  31.220  1.00  0.00           H
HETATM  147  O1  CHL D 384      51.490  70.900  19.130  1.00  0.00           O
HETATM  148  HO1 CHL D 384      52.110  70.150  19.110  1.00  0.00           H
HETATM  149  C1  CHL E 385      41.760  71.000  15.290  1.00  0.00           C
HETATM  150  H11 CHL E 385      42.090  70.500  16.200  1.00  0.00           H
HETATM  151  H12 CHL E 385      41.890  72.020  15.660  1.00  0.00           H
HETATM  152  C2  CHL E 385      42.680  70.760  14.070  1.00  0.00           C
HETATM  153  H21 CHL E 385      42.320  71.590  13.470  1.00  0.00           H
HETATM  154  H22 CHL E 385      43.760  70.860  14.200  1.00  0.00           H
HETATM  155  C3  CHL E 385      42.310  69.450  13.310  1.00  0.00           C
HETATM  156  H31 CHL E 385      42.720  68.610  13.890  1.00  0.00           H
HETATM  157  C4  CHL E 385      40.840  69.220  12.970  1.00  0.00           C
HETATM  158  H41 CHL E 385      40.590  69.870  12.140  1.00  0.00           H
HETATM  159  H42 CHL E 385      40.740  68.200  12.590  1.00  0.00           H
HETATM  160  C5  CHL E 385      39.930  69.460  14.160  1.00  0.00           C
HETATM  161  C6  CHL E 385      38.820  68.720  14.330  1.00  0.00           C
HETATM  162  H61 CHL E 385      38.560  67.960  13.590  1.00  0.00           H
HETATM  163  C7  CHL E 385      37.880  68.960  15.520  1.00  0.00           C
HETATM  164  H71 CHL E 385      36.900  68.740  15.110  1.00  0.00           H
HETATM  165  H72 CHL E 385      38.020  68.120  16.200  1.00  0.00           H
HETATM  166  C8  CHL E 385      37.930  70.360  16.140  1.00  0.00           C
HETATM  167  H81 CHL E 385      37.380  70.990  15.440  1.00  0.00           H
HETATM  168  C9  CHL E 385      39.410  70.740  16.370  1.00  0.00           C
HETATM  169  H91 CHL E 385      39.780  69.940  17.010  1.00  0.00           H
HETATM  170  C10 CHL E 385      40.230  70.740  15.030  1.00  0.00           C
HETATM  171  C11 CHL E 385      39.520  72.060  17.260  1.00  0.00           C
HETATM  172 H111 CHL E 385      40.540  72.390  17.500  1.00  0.00           H
HETATM  173 H112 CHL E 385      39.270  72.960  16.690  1.00  0.00           H
HETATM  174  C12 CHL E 385      38.700  72.130  18.520  1.00  0.00           C
HETATM  175 H121 CHL E 385      39.060  71.350  19.200  1.00  0.00           H
HETATM  176 H122 CHL E 385      38.860  73.030  19.130  1.00  0.00           H
HETATM  177  C13 CHL E 385      37.150  71.720  18.230  1.00  0.00           C
HETATM  178  C14 CHL E 385      37.160  70.280  17.500  1.00  0.00           C
HETATM  179 H141 CHL E 385      37.820  69.670  18.130  1.00  0.00           H
HETATM  180  C15 CHL E 385      35.700  69.820  17.590  1.00  0.00           C
HETATM  181 H151 CHL E 385      35.050  70.250  16.830  1.00  0.00           H
HETATM  182 H152 CHL E 385      35.720  68.730  17.470  1.00  0.00           H
HETATM  183  C16 CHL E 385      35.160  70.390  18.880  1.00  0.00           C
HETATM  184 H161 CHL E 385      34.360  71.070  18.600  1.00  0.00           H
HETATM  185 H162 CHL E 385      34.870  69.660  19.650  1.00  0.00           H
HETATM  186  C17 CHL E 385      36.280  71.280  19.470  1.00  0.00           C
HETATM  187 H171 CHL E 385      36.900  70.670  20.120  1.00  0.00           H
HETATM  188  C18 CHL E 385      36.480  72.870  17.460  1.00  0.00           C
HETATM  189 H181 CHL E 385      36.560  73.770  18.070  1.00  0.00           H
HETATM  190 H182 CHL E 385      35.410  72.720  17.310  1.00  0.00           H
HETATM  191 H183 CHL E 385      37.030  73.070  16.540  1.00  0.00           H
HETATM  192  C19 CHL E 385      39.790  71.960  14.050  1.00  0.00           C
HETATM  193 H191 CHL E 385      39.930  72.920  14.550  1.00  0.00           H
HETATM  194 H192 CHL E 385      38.750  71.920  13.720  1.00  0.00           H
HETATM  195 H193 CHL E 385      40.340  72.000  13.110  1.00  0.00           H
HETATM  196  C20 CHL E 385      35.760  72.420  20.490  1.00  0.00           C
HETATM  197 H201 CHL E 385      35.130  73.170  20.010  1.00  0.00           H
HETATM  198  C21 CHL E 385      36.970  73.200  21.120  1.00  0.00           C
HETATM  199 H211 CHL E 385      37.370  73.840  20.340  1.00  0.00           H
HETATM  200 H212 CHL E 385      37.810  72.610  21.500  1.00  0.00           H
HETATM  201 H213 CHL E 385      36.590  73.820  21.930  1.00  0.00           H
HETATM  202  C22 CHL E 385      34.770  71.830  21.590  1.00  0.00           C
HETATM  203 H221 CHL E 385      33.910  71.490  21.020  1.00  0.00           H
HETATM  204 H222 CHL E 385      35.200  70.910  22.010  1.00  0.00           H
HETATM  205  C23 CHL E 385      34.320  72.750  22.790  1.00  0.00           C
HETATM  206 H231 CHL E 385      35.150  73.060  23.420  1.00  0.00           H
HETATM  207 H232 CHL E 385      33.990  73.730  22.420  1.00  0.00           H
HETATM  208  C24 CHL E 385      33.190  72.090  23.590  1.00  0.00           C
HETATM  209 H241 CHL E 385      33.000  72.850  24.350  1.00  0.00           H
HETATM  210 H242 CHL E 385      32.260  71.930  23.040  1.00  0.00           H
HETATM  211  C25 CHL E 385      33.520  70.730  24.310  1.00  0.00           C
HETATM  212 H251 CHL E 385      33.690  69.920  23.600  1.00  0.00           H
HETATM  213  C26 CHL E 385      32.360  70.410  25.280  1.00  0.00           C
HETATM  214 H261 CHL E 385      32.400  71.090  26.130  1.00  0.00           H
HETATM  215 H262 CHL E 385      32.450  69.360  25.550  1.00  0.00           H
HETATM  216 H263 CHL E 385      31.460  70.590  24.680  1.00  0.00           H
HETATM  217  C27 CHL E 385      34.780  70.810  25.200  1.00  0.00           C
HETATM  218 H271 CHL E 385      34.740  71.760  25.730  1.00  0.00           H
HETATM  219 H272 CHL E 385      35.680  70.650  24.610  1.00  0.00           H
HETATM  220 H273 CHL E 385      34.770  69.990  25.920  1.00  0.00           H
HETATM  221  O1  CHL E 385      42.990  69.440  12.130  1.00  0.00           O
HETATM  222  HO1 CHL E 385      42.510  70.000  11.500  1.00  0.00           H
HETATM  223  C1  CHL F 386      61.840  57.300  93.550  1.00  0.00           C
HETATM  224  H11 CHL F 386      61.620  57.440  92.490  1.00  0.00           H
HETATM  225  H12 CHL F 386      61.210  56.530  93.990  1.00  0.00           H
HETATM  226  C2  CHL F 386      63.290  56.750  93.560  1.00  0.00           C
HETATM  227  H21 CHL F 386      63.620  56.560  94.580  1.00  0.00           H
HETATM  228  H22 CHL F 386      63.340  55.730  93.170  1.00  0.00           H
HETATM  229  C3  CHL F 386      64.210  57.760  92.850  1.00  0.00           C
HETATM  230  H31 CHL F 386      64.060  57.960  91.780  1.00  0.00           H
HETATM  231  C4  CHL F 386      64.100  59.070  93.660  1.00  0.00           C
HETATM  232  H41 CHL F 386      64.500  58.810  94.650  1.00  0.00           H
HETATM  233  H42 CHL F 386      64.780  59.810  93.240  1.00  0.00           H
HETATM  234  C5  CHL F 386      62.690  59.590  93.550  1.00  0.00           C
HETATM  235  C6  CHL F 386      62.490  60.840  93.130  1.00  0.00           C
HETATM  236  H61 CHL F 386      63.300  61.490  92.830  1.00  0.00           H
HETATM  237  C7  CHL F 386      61.130  61.530  93.180  1.00  0.00           C
HETATM  238  H71 CHL F 386      61.270  62.520  93.630  1.00  0.00           H
HETATM  239  H72 CHL F 386      60.760  61.670  92.160  1.00  0.00           H
HETATM  240  C8  CHL F 386      60.070  60.790  94.110  1.00  0.00           C
HETATM  241  H81 CHL F 386      60.310  61.070  95.140  1.00  0.00           H
HETATM  242  C9  CHL F 386      60.100  59.260  93.800  1.00  0.00           C
HETATM  243  H91 CHL F 386      60.070  59.120  92.720  1.00  0.00           H
HETATM  244  C10 CHL F 386      61.570  58.710  94.160  1.00  0.00           C
HETATM  245  C11 CHL F 386      58.870  58.520  94.340  1.00  0.00           C
HETATM  246 H111 CHL F 386      58.880  57.490  93.980  1.00  0.00           H
HETATM  247 H112 CHL F 386      59.000  58.310  95.410  1.00  0.00           H
HETATM  248  C12 CHL F 386      57.440  59.180  94.060  1.00  0.00           C
HETATM  249 H121 CHL F 386      57.210  58.920  93.030  1.00  0.00           H
HETATM  250 H122 CHL F 386      56.690  58.630  94.620  1.00  0.00           H
HETATM  251  C13 CHL F 386      57.410  60.740  94.260  1.00  0.00           C
HETATM  252  C14 CHL F 386      58.630  61.320  93.620  1.00  0.00           C
HETATM  253 H141 CHL F 386      58.560  61.090  92.560  1.00  0.00           H
HETATM  254  C15 CHL F 386      58.400  62.860  93.610  1.00  0.00           C
HETATM  255 H151 CHL F 386      58.830  63.340  94.500  1.00  0.00           H
HETATM  256 H152 CHL F 386      58.860  63.240  92.700  1.00  0.00           H
HETATM  257  C16 CHL F 386      56.880  63.050  93.530  1.00  0.00           C
HETATM  258 H161 CHL F 386      56.730  63.700  94.400  1.00  0.00           H
HETATM  259 H162 CHL F 386      56.550  63.690  92.710  1.00  0.00           H
HETATM  260  C17 CHL F 386      56.270  61.620  93.520  1.00  0.00           C
HETATM  261 H171 CHL F 386      56.280  61.190  92.510  1.00  0.00           H
HETATM  262  C18 CHL F 386      57.260  61.080  95.850  1.00  0.00           C
HETATM  263 H181 CHL F 386      57.250  62.150  96.060  1.00  0.00           H
HETATM  264 H182 CHL F 386      58.110  60.610  96.330  1.00  0.00           H
HETATM  265 H183 CHL F 386      56.400  60.680  96.400  1.00  0.00           H
HETATM  266  C19 CHL F 386      61.690  58.650  95.720  1.00  0.00           C
HETATM  267 H191 CHL F 386      61.330  59.470  96.340  1.00  0.00           H
HETATM  268 H192 CHL F 386      62.750  58.610  95.980  1.00  0.00           H
HETATM  269 H193 CHL F 386      61.260  57.700  96.050  1.00  0.00           H
HETATM  270  C20 CHL F 386      54.820  61.650  94.010  1.00  0.00           C
HETATM  271 H201 CHL F 386      54.920  62.000  95.040  1.00  0.00           H
HETATM  272  C21 CHL F 386      54.180  60.290  94.060  1.00  0.00           C
HETATM  273 H211 CHL F 386      54.450  59.900  93.080  1.00  0.00           H
HETATM  274 H212 CHL F 386      53.090  60.220  94.200  1.00  0.00           H
HETATM  275 H213 CHL F 386      54.660  59.870  94.950  1.00  0.00           H
HETATM  276  C22 CHL F 386      53.920  62.690  93.160  1.00  0.00           C
HETATM  277 H221 CHL F 386      54.210  63.740  93.230  1.00  0.00           H
HETATM  278 H222 CHL F 386      53.990  62.400  92.100  1.00  0.00           H
HETATM  279  C23 CHL F 386      52.370  62.720  93.400  1.00  0.00           C
HETATM  280 H231 CHL F 386      51.970  63.370  92.620  1.00  0.00           H
HETATM  281 H232 CHL F 386      51.950  61.730  93.200  1.00  0.00           H
HETATM  282  C24 CHL F 386      52.080  63.200  94.860  1.00  0.00           C
HETATM  283 H241 CHL F 386      52.560  62.570  95.610  1.00  0.00           H
HETATM  284 H242 CHL F 386      52.540  64.180  94.960  1.00  0.00           H
HETATM  285  C25 CHL F 386      50.560  63.380  95.070  1.00  0.00           C
HETATM  286 H251 CHL F 386      50.080  63.950  94.260  1.00  0.00           H
HETATM  287  C26 CHL F 386      49.830  62.050  95.230  1.00  0.00           C
HETATM  288 H261 CHL F 386      48.740  62.100  95.130  1.00  0.00           H
HETATM  289 H262 CHL F 386      49.950  61.750  96.270  1.00  0.00           H
HETATM  290 H263 CHL F 386      50.230  61.270  94.590  1.00  0.00           H
HETATM  291  C27 CHL F 386      50.330  64.130  96.360  1.00  0.00           C
HETATM  292 H271 CHL F 386      50.710  65.150  96.220  1.00  0.00           H
HETATM  293 H272 CHL F 386      50.860  63.710  97.220  1.00  0.00           H
HETATM  294 H273 CHL F 386      49.260  64.050  96.550  1.00  0.00           H
HETATM  295  O1  CHL F 386      65.580  57.270  92.980  1.00  0.00           O
HETATM  296  HO1 CHL F 386      65.590  57.050  93.920  1.00  0.00           H
HETATM  297  C1  CHL G 387      40.410 103.220  16.520  1.00  0.00           C
HETATM  298  H11 CHL G 387      41.060 103.270  17.400  1.00  0.00           H
HETATM  299  H12 CHL G 387      39.550 103.810  16.820  1.00  0.00           H
HETATM  300  C2  CHL G 387      41.120 104.010  15.400  1.00  0.00           C
HETATM  301  H21 CHL G 387      40.430 104.090  14.560  1.00  0.00           H
HETATM  302  H22 CHL G 387      41.360 104.990  15.820  1.00  0.00           H
HETATM  303  C3  CHL G 387      42.410 103.270  14.930  1.00  0.00           C
HETATM  304  H31 CHL G 387      43.150 103.500  15.690  1.00  0.00           H
HETATM  305  C4  CHL G 387      42.210 101.790  14.640  1.00  0.00           C
HETATM  306  H41 CHL G 387      41.600 101.700  13.730  1.00  0.00           H
HETATM  307  H42 CHL G 387      43.140 101.320  14.320  1.00  0.00           H
HETATM  308  C5  CHL G 387      41.410 101.010  15.780  1.00  0.00           C
HETATM  309  C6  CHL G 387      41.750  99.800  16.060  1.00  0.00           C
HETATM  310  H61 CHL G 387      42.620  99.280  15.680  1.00  0.00           H
HETATM  311  C7  CHL G 387      40.880  98.910  17.030  1.00  0.00           C
HETATM  312  H71 CHL G 387      40.670  97.990  16.480  1.00  0.00           H
HETATM  313  H72 CHL G 387      41.560  98.730  17.870  1.00  0.00           H
HETATM  314  C8  CHL G 387      39.580  99.510  17.500  1.00  0.00           C
HETATM  315  H81 CHL G 387      38.880  99.230  16.720  1.00  0.00           H
HETATM  316  C9  CHL G 387      39.650 101.110  17.660  1.00  0.00           C
HETATM  317  H91 CHL G 387      40.480 101.260  18.340  1.00  0.00           H
HETATM  318  C10 CHL G 387      40.170 101.710  16.290  1.00  0.00           C
HETATM  319  C11 CHL G 387      38.320 101.770  18.270  1.00  0.00           C
HETATM  320 H111 CHL G 387      38.600 102.760  18.660  1.00  0.00           H
HETATM  321 H112 CHL G 387      37.470 101.840  17.600  1.00  0.00           H
HETATM  322  C12 CHL G 387      37.810 100.950  19.570  1.00  0.00           C
HETATM  323 H121 CHL G 387      38.530 101.170  20.360  1.00  0.00           H
HETATM  324 H122 CHL G 387      36.890 101.420  19.930  1.00  0.00           H
HETATM  325  C13 CHL G 387      37.520  99.380  19.180  1.00  0.00           C
HETATM  326  C14 CHL G 387      38.950  98.790  18.800  1.00  0.00           C
HETATM  327 H141 CHL G 387      39.630  98.820  19.650  1.00  0.00           H
HETATM  328  C15 CHL G 387      38.620  97.270  18.730  1.00  0.00           C
HETATM  329 H151 CHL G 387      38.010  97.020  17.860  1.00  0.00           H
HETATM  330 H152 CHL G 387      39.480  96.610  18.790  1.00  0.00           H
HETATM  331  C16 CHL G 387      37.830  97.020  20.020  1.00  0.00           C
HETATM  332 H161 CHL G 387      37.150  96.170  19.880  1.00  0.00           H
HETATM  333 H162 CHL G 387      38.430  96.770  20.900  1.00  0.00           H
HETATM  334  C17 CHL G 387      37.160  98.410  20.400  1.00  0.00           C
HETATM  335 H171 CHL G 387      37.700  98.900  21.220  1.00  0.00           H
HETATM  336  C18 CHL G 387      36.470  99.320  18.020  1.00  0.00           C
HETATM  337 H181 CHL G 387      35.630 100.010  18.100  1.00  0.00           H
HETATM  338 H182 CHL G 387      36.110  98.290  17.990  1.00  0.00           H
HETATM  339 H183 CHL G 387      36.790  99.650  17.030  1.00  0.00           H
HETATM  340  C19 CHL G 387      39.100 101.590  15.180  1.00  0.00           C
HETATM  341 H191 CHL G 387      38.160 102.130  15.340  1.00  0.00           H
HETATM  342 H192 CHL G 387      38.860 100.570  14.900  1.00  0.00           H
HETATM  343 H193 CHL G 387      39.580 101.990  14.280  1.00  0.00           H
HETATM  344  C20 CHL G 387      35.690  98.160  20.990  1.00  0.00           C
HETATM  345 H201 CHL G 387      35.240  97.700  20.100  1.00  0.00           H
HETATM  346  C21 CHL G 387      35.030  99.560  21.140  1.00  0.00           C
HETATM  347 H211 CHL G 387      34.820 100.110  20.220  1.00  0.00           H
HETATM  348 H212 CHL G 387      35.720 100.200  21.690  1.00  0.00           H
HETATM  349 H213 CHL G 387      34.100  99.470  21.700  1.00  0.00           H
HETATM  350  C22 CHL G 387      35.690  97.160  22.230  1.00  0.00           C
HETATM  351 H221 CHL G 387      34.690  97.080  22.660  1.00  0.00           H
HETATM  352 H222 CHL G 387      35.970  96.170  21.870  1.00  0.00           H
HETATM  353  C23 CHL G 387      36.630  97.590  23.390  1.00  0.00           C
HETATM  354 H231 CHL G 387      37.670  97.690  23.050  1.00  0.00           H
HETATM  355 H232 CHL G 387      36.320  98.570  23.760  1.00  0.00           H
HETATM  356  C24 CHL G 387      36.530  96.640  24.570  1.00  0.00           C
HETATM  357 H241 CHL G 387      35.470  96.630  24.860  1.00  0.00           H
HETATM  358 H242 CHL G 387      36.760  95.660  24.140  1.00  0.00           H
HETATM  359  C25 CHL G 387      37.450  96.790  25.820  1.00  0.00           C
HETATM  360 H251 CHL G 387      37.190  96.000  26.530  1.00  0.00           H
HETATM  361  C26 CHL G 387      37.140  98.090  26.580  1.00  0.00           C
HETATM  362 H261 CHL G 387      37.270  98.890  25.850  1.00  0.00           H
HETATM  363 H262 CHL G 387      37.800  98.080  27.440  1.00  0.00           H
HETATM  364 H263 CHL G 387      36.140  97.940  27.000  1.00  0.00           H
HETATM  365  C27 CHL G 387      38.920  96.690  25.510  1.00  0.00           C
HETATM  366 H271 CHL G 387      39.610  96.780  26.350  1.00  0.00           H
HETATM  367 H272 CHL G 387      39.280  97.460  24.820  1.00  0.00           H
HETATM  368 H273 CHL G 387      39.110  95.670  25.170  1.00  0.00           H
HETATM  369  O1  CHL G 387      43.020 103.840  13.730  1.00  0.00           O
HETATM  370  HO1 CHL G 387      42.590 103.380  12.990  1.00  0.00           H
HETATM  371  C1  CHL H 388      64.510  57.910 104.170  1.00  0.00           C
HETATM  372  H11 CHL H 388      64.160  57.230 103.390  1.00  0.00           H
HETATM  373  H12 CHL H 388      64.240  57.450 105.130  1.00  0.00           H
HETATM  374  C2  CHL H 388      66.060  57.760 104.000  1.00  0.00           C
HETATM  375  H21 CHL H 388      66.560  58.150 104.890  1.00  0.00           H
HETATM  376  H22 CHL H 388      66.250  56.680 104.030  1.00  0.00           H
HETATM  377  C3  CHL H 388      66.570  58.400 102.710  1.00  0.00           C
HETATM  378  H31 CHL H 388      66.260  57.880 101.800  1.00  0.00           H
HETATM  379  C4  CHL H 388      66.180  59.930 102.730  1.00  0.00           C
HETATM  380  H41 CHL H 388      66.600  60.240 103.690  1.00  0.00           H
HETATM  381  H42 CHL H 388      66.710  60.510 101.970  1.00  0.00           H
HETATM  382  C5  CHL H 388      64.710  60.220 103.000  1.00  0.00           C
HETATM  383  C6  CHL H 388      64.170  61.150 102.210  1.00  0.00           C
HETATM  384  H61 CHL H 388      64.850  61.560 101.470  1.00  0.00           H
HETATM  385  C7  CHL H 388      62.680  61.500 102.280  1.00  0.00           C
HETATM  386  H71 CHL H 388      62.560  62.590 102.270  1.00  0.00           H
HETATM  387  H72 CHL H 388      62.190  61.050 101.410  1.00  0.00           H
HETATM  388  C8  CHL H 388      61.940  60.990 103.530  1.00  0.00           C
HETATM  389  H81 CHL H 388      62.210  61.590 104.400  1.00  0.00           H
HETATM  390  C9  CHL H 388      62.400  59.510 103.870  1.00  0.00           C
HETATM  391  H91 CHL H 388      62.240  58.990 102.920  1.00  0.00           H
HETATM  392  C10 CHL H 388      63.970  59.430 104.120  1.00  0.00           C
HETATM  393  C11 CHL H 388      61.510  58.830 105.040  1.00  0.00           C
HETATM  394 H111 CHL H 388      61.770  57.780 105.130  1.00  0.00           H
HETATM  395 H112 CHL H 388      61.790  59.200 106.030  1.00  0.00           H
HETATM  396  C12 CHL H 388      60.030  59.070 104.860  1.00  0.00           C
HETATM  397 H121 CHL H 388      59.680  58.420 104.060  1.00  0.00           H
HETATM  398 H122 CHL H 388      59.580  58.720 105.790  1.00  0.00           H
HETATM  399  C13 CHL H 388      59.640  60.530 104.620  1.00  0.00           C
HETATM  400  C14 CHL H 388      60.440  61.000 103.400  1.00  0.00           C
HETATM  401 H141 CHL H 388      60.190  60.430 102.500  1.00  0.00           H
HETATM  402  C15 CHL H 388      59.910  62.390 103.120  1.00  0.00           C
HETATM  403 H151 CHL H 388      60.270  62.980 103.960  1.00  0.00           H
HETATM  404 H152 CHL H 388      60.110  62.920 102.190  1.00  0.00           H
HETATM  405  C16 CHL H 388      58.340  62.230 103.340  1.00  0.00           C
HETATM  406 H161 CHL H 388      58.050  62.970 104.090  1.00  0.00           H
HETATM  407 H162 CHL H 388      57.740  62.390 102.440  1.00  0.00           H
HETATM  408  C17 CHL H 388      58.180  60.850 104.090  1.00  0.00           C
HETATM  409 H171 CHL H 388      57.910  60.120 103.320  1.00  0.00           H
HETATM  410  C18 CHL H 388      59.920  61.310 106.030  1.00  0.00           C
HETATM  411 H181 CHL H 388      60.950  61.240 106.390  1.00  0.00           H
HETATM  412 H182 CHL H 388      59.400  60.770 106.830  1.00  0.00           H
HETATM  413 H183 CHL H 388      59.810  62.400 106.040  1.00  0.00           H
HETATM  414  C19 CHL H 388      64.390  60.110 105.420  1.00  0.00           C
HETATM  415 H191 CHL H 388      64.170  61.170 105.340  1.00  0.00           H
HETATM  416 H192 CHL H 388      65.490  60.080 105.440  1.00  0.00           H
HETATM  417 H193 CHL H 388      64.030  59.650 106.340  1.00  0.00           H
HETATM  418  C20 CHL H 388      56.880  60.750 104.990  1.00  0.00           C
HETATM  419 H201 CHL H 388      57.160  61.340 105.860  1.00  0.00           H
HETATM  420  C21 CHL H 388      56.610  59.200 105.370  1.00  0.00           C
HETATM  421 H211 CHL H 388      56.210  58.710 104.480  1.00  0.00           H
HETATM  422 H212 CHL H 388      55.880  59.160 106.170  1.00  0.00           H
HETATM  423 H213 CHL H 388      57.540  58.670 105.590  1.00  0.00           H
HETATM  424  C22 CHL H 388      55.560  61.250 104.310  1.00  0.00           C
HETATM  425 H221 CHL H 388      55.550  62.330 104.150  1.00  0.00           H
HETATM  426 H222 CHL H 388      55.640  60.720 103.360  1.00  0.00           H
HETATM  427  C23 CHL H 388      54.310  60.960 105.180  1.00  0.00           C
HETATM  428 H231 CHL H 388      54.260  59.900 105.450  1.00  0.00           H
HETATM  429 H232 CHL H 388      54.250  61.580 106.070  1.00  0.00           H
HETATM  430  C24 CHL H 388      53.040  61.220 104.330  1.00  0.00           C
HETATM  431 H241 CHL H 388      53.260  62.190 103.870  1.00  0.00           H
HETATM  432 H242 CHL H 388      52.960  60.400 103.610  1.00  0.00           H
HETATM  433  C25 CHL H 388      51.680  61.230 105.100  1.00  0.00           C
HETATM  434 H251 CHL H 388      51.440  60.250 105.510  1.00  0.00           H
HETATM  435  C26 CHL H 388      50.660  61.600 104.090  1.00  0.00           C
HETATM  436 H261 CHL H 388      50.770  61.030 103.160  1.00  0.00           H
HETATM  437 H262 CHL H 388      50.570  62.660 103.880  1.00  0.00           H
HETATM  438 H263 CHL H 388      49.660  61.290 104.410  1.00  0.00           H
HETATM  439  C27 CHL H 388      51.680  62.210 106.320  1.00  0.00           C
HETATM  440 H271 CHL H 388      52.390  61.870 107.080  1.00  0.00           H
HETATM  441 H272 CHL H 388      50.740  62.240 106.870  1.00  0.00           H
HETATM  442 H273 CHL H 388      51.980  63.230 106.040  1.00  0.00           H
HETATM  443  O1  CHL H 388      68.020  58.480 102.690  1.00  0.00           O
HETATM  444  HO1 CHL H 388      68.380  57.580 102.680  1.00  0.00           H
HETATM  445  C1  CHL I 389      61.210  90.410 123.190  1.00  0.00           C
HETATM  446  H11 CHL I 389      61.200  90.780 122.170  1.00  0.00           H
HETATM  447  H12 CHL I 389      61.200  89.310 123.210  1.00  0.00           H
HETATM  448  C2  CHL I 389      62.530  90.680 123.850  1.00  0.00           C
HETATM  449  H21 CHL I 389      62.660  90.140 124.790  1.00  0.00           H
HETATM  450  H22 CHL I 389      63.370  90.370 123.220  1.00  0.00           H
HETATM  451  C3  CHL I 389      62.680  92.170 124.160  1.00  0.00           C
HETATM  452  H31 CHL I 389      62.780  92.620 123.170  1.00  0.00           H
HETATM  453  C4  CHL I 389      61.560  92.780 125.020  1.00  0.00           C
HETATM  454  H41 CHL I 389      61.630  92.330 126.010  1.00  0.00           H
HETATM  455  H42 CHL I 389      61.680  93.850 125.150  1.00  0.00           H
HETATM  456  C5  CHL I 389      60.190  92.470 124.480  1.00  0.00           C
HETATM  457  C6  CHL I 389      59.210  93.370 124.430  1.00  0.00           C
HETATM  458  H61 CHL I 389      59.390  94.350 124.870  1.00  0.00           H
HETATM  459  C7  CHL I 389      57.830  93.080 123.900  1.00  0.00           C
HETATM  460  H71 CHL I 389      57.090  93.480 124.600  1.00  0.00           H
HETATM  461  H72 CHL I 389      57.560  93.710 123.050  1.00  0.00           H
HETATM  462  C8  CHL I 389      57.520  91.640 123.530  1.00  0.00           C
HETATM  463  H81 CHL I 389      57.220  91.150 124.460  1.00  0.00           H
HETATM  464  C9  CHL I 389      58.790  90.940 122.870  1.00  0.00           C
HETATM  465  H91 CHL I 389      59.000  91.580 122.020  1.00  0.00           H
HETATM  466  C10 CHL I 389      60.000  91.030 123.940  1.00  0.00           C
HETATM  467  C11 CHL I 389      58.420  89.520 122.260  1.00  0.00           C
HETATM  468 H111 CHL I 389      59.280  89.220 121.660  1.00  0.00           H
HETATM  469 H112 CHL I 389      58.440  88.810 123.090  1.00  0.00           H
HETATM  470  C12 CHL I 389      57.020  89.410 121.460  1.00  0.00           C
HETATM  471 H121 CHL I 389      57.210  89.930 120.510  1.00  0.00           H
HETATM  472 H122 CHL I 389      56.870  88.350 121.250  1.00  0.00           H
HETATM  473  C13 CHL I 389      55.830  90.040 122.250  1.00  0.00           C
HETATM  474  C14 CHL I 389      56.300  91.530 122.560  1.00  0.00           C
HETATM  475 H141 CHL I 389      56.650  92.060 121.670  1.00  0.00           H
HETATM  476  C15 CHL I 389      54.960  92.280 122.890  1.00  0.00           C
HETATM  477 H151 CHL I 389      54.580  92.060 123.890  1.00  0.00           H
HETATM  478 H152 CHL I 389      54.990  93.330 122.600  1.00  0.00           H
HETATM  479  C16 CHL I 389      53.920  91.610 121.940  1.00  0.00           C
HETATM  480 H161 CHL I 389      53.110  91.290 122.600  1.00  0.00           H
HETATM  481 H162 CHL I 389      53.510  92.300 121.200  1.00  0.00           H
HETATM  482  C17 CHL I 389      54.560  90.340 121.320  1.00  0.00           C
HETATM  483 H171 CHL I 389      54.880  90.670 120.330  1.00  0.00           H
HETATM  484  C18 CHL I 389      55.570  89.290 123.590  1.00  0.00           C
HETATM  485 H181 CHL I 389      54.910  89.750 124.330  1.00  0.00           H
HETATM  486 H182 CHL I 389      56.490  89.150 124.150  1.00  0.00           H
HETATM  487 H183 CHL I 389      55.120  88.310 123.450  1.00  0.00           H
HETATM  488  C19 CHL I 389      59.790  90.110 125.180  1.00  0.00           C
HETATM  489 H191 CHL I 389      60.620  90.070 125.890  1.00  0.00           H
HETATM  490 H192 CHL I 389      59.540  89.070 124.930  1.00  0.00           H
HETATM  491 H193 CHL I 389      59.000  90.520 125.820  1.00  0.00           H
HETATM  492  C20 CHL I 389      53.610  89.170 121.090  1.00  0.00           C
HETATM  493 H201 CHL I 389      53.170  88.930 122.060  1.00  0.00           H
HETATM  494  C21 CHL I 389      54.220  87.910 120.520  1.00  0.00           C
HETATM  495 H211 CHL I 389      54.720  88.070 119.560  1.00  0.00           H
HETATM  496 H212 CHL I 389      53.420  87.180 120.410  1.00  0.00           H
HETATM  497 H213 CHL I 389      54.960  87.570 121.250  1.00  0.00           H
HETATM  498  C22 CHL I 389      52.420  89.730 120.160  1.00  0.00           C
HETATM  499 H221 CHL I 389      51.620  88.980 120.150  1.00  0.00           H
HETATM  500 H222 CHL I 389      51.930  90.610 120.590  1.00  0.00           H
HETATM  501  C23 CHL I 389      52.670  89.960 118.690  1.00  0.00           C
HETATM  502 H231 CHL I 389      53.700  90.320 118.660  1.00  0.00           H
HETATM  503 H232 CHL I 389      52.750  88.980 118.210  1.00  0.00           H
HETATM  504  C24 CHL I 389      51.700  90.860 117.870  1.00  0.00           C
HETATM  505 H241 CHL I 389      51.630  91.840 118.350  1.00  0.00           H
HETATM  506 H242 CHL I 389      52.140  91.070 116.890  1.00  0.00           H
HETATM  507  C25 CHL I 389      50.240  90.380 117.750  1.00  0.00           C
HETATM  508 H251 CHL I 389      49.840  90.370 118.770  1.00  0.00           H
HETATM  509  C26 CHL I 389      50.150  89.030 117.130  1.00  0.00           C
HETATM  510 H261 CHL I 389      50.770  88.950 116.230  1.00  0.00           H
HETATM  511 H262 CHL I 389      49.120  88.760 116.890  1.00  0.00           H
HETATM  512 H263 CHL I 389      50.610  88.350 117.840  1.00  0.00           H
HETATM  513  C27 CHL I 389      49.330  91.390 117.020  1.00  0.00           C
HETATM  514 H271 CHL I 389      48.980  92.110 117.760  1.00  0.00           H
HETATM  515 H272 CHL I 389      48.440  90.970 116.540  1.00  0.00           H
HETATM  516 H273 CHL I 389      49.710  91.910 116.130  1.00  0.00           H
HETATM  517  O1  CHL I 389      63.980  92.370 124.820  1.00  0.00           O
HETATM  518  HO1 CHL I 389      64.090  91.760 125.560  1.00  0.00           H
HETATM  519  C1  CHL J 390      40.950  66.820  17.940  1.00  0.00           C
HETATM  520  H11 CHL J 390      41.590  66.940  18.810  1.00  0.00           H
HETATM  521  H12 CHL J 390      40.310  67.700  17.850  1.00  0.00           H
HETATM  522  C2  CHL J 390      41.910  66.770  16.670  1.00  0.00           C
HETATM  523  H21 CHL J 390      41.290  66.600  15.790  1.00  0.00           H
HETATM  524  H22 CHL J 390      42.400  67.740  16.540  1.00  0.00           H
HETATM  525  C3  CHL J 390      42.890  65.640  16.820  1.00  0.00           C
HETATM  526  H31 CHL J 390      43.560  65.850  17.660  1.00  0.00           H
HETATM  527  C4  CHL J 390      42.110  64.290  17.010  1.00  0.00           C
HETATM  528  H41 CHL J 390      41.760  63.930  16.040  1.00  0.00           H
HETATM  529  H42 CHL J 390      42.840  63.580  17.400  1.00  0.00           H
HETATM  530  C5  CHL J 390      41.000  64.320  18.140  1.00  0.00           C
HETATM  531  C6  CHL J 390      41.070  63.380  19.070  1.00  0.00           C
HETATM  532  H61 CHL J 390      41.740  62.540  18.940  1.00  0.00           H
HETATM  533  C7  CHL J 390      40.120  63.240  20.200  1.00  0.00           C
HETATM  534  H71 CHL J 390      39.870  62.220  20.500  1.00  0.00           H
HETATM  535  H72 CHL J 390      40.770  63.560  21.020  1.00  0.00           H
HETATM  536  C8  CHL J 390      38.900  64.200  20.170  1.00  0.00           C
HETATM  537  H81 CHL J 390      38.110  63.800  19.540  1.00  0.00           H
HETATM  538  C9  CHL J 390      39.370  65.610  19.560  1.00  0.00           C
HETATM  539  H91 CHL J 390      40.150  65.840  20.300  1.00  0.00           H
HETATM  540  C10 CHL J 390      40.070  65.530  18.180  1.00  0.00           C
HETATM  541  C11 CHL J 390      38.290  66.760  19.720  1.00  0.00           C
HETATM  542 H111 CHL J 390      38.800  67.730  19.630  1.00  0.00           H
HETATM  543 H112 CHL J 390      37.520  66.690  18.960  1.00  0.00           H
HETATM  544  C12 CHL J 390      37.540  66.830  21.120  1.00  0.00           C
HETATM  545 H121 CHL J 390      38.260  67.250  21.830  1.00  0.00           H
HETATM  546 H122 CHL J 390      36.790  67.620  21.030  1.00  0.00           H
HETATM  547  C13 CHL J 390      37.020  65.420  21.600  1.00  0.00           C
HETATM  548  C14 CHL J 390      38.280  64.440  21.620  1.00  0.00           C
HETATM  549 H141 CHL J 390      39.090  64.850  22.230  1.00  0.00           H
HETATM  550  C15 CHL J 390      37.800  63.160  22.430  1.00  0.00           C
HETATM  551 H151 CHL J 390      37.300  62.420  21.800  1.00  0.00           H
HETATM  552 H152 CHL J 390      38.570  62.670  23.030  1.00  0.00           H
HETATM  553  C16 CHL J 390      36.720  63.790  23.320  1.00  0.00           C
HETATM  554 H161 CHL J 390      35.760  63.280  23.280  1.00  0.00           H
HETATM  555 H162 CHL J 390      36.970  63.650  24.370  1.00  0.00           H
HETATM  556  C17 CHL J 390      36.550  65.350  23.090  1.00  0.00           C
HETATM  557 H171 CHL J 390      37.410  65.840  23.540  1.00  0.00           H
HETATM  558  C18 CHL J 390      35.880  64.870  20.700  1.00  0.00           C
HETATM  559 H181 CHL J 390      35.620  63.820  20.870  1.00  0.00           H
HETATM  560 H182 CHL J 390      36.110  64.890  19.640  1.00  0.00           H
HETATM  561 H183 CHL J 390      35.000  65.510  20.800  1.00  0.00           H
HETATM  562  C19 CHL J 390      39.050  65.310  17.040  1.00  0.00           C
HETATM  563 H191 CHL J 390      38.340  66.120  16.880  1.00  0.00           H
HETATM  564 H192 CHL J 390      38.420  64.460  17.300  1.00  0.00           H
HETATM  565 H193 CHL J 390      39.510  65.020  16.090  1.00  0.00           H
HETATM  566  C20 CHL J 390      35.160  66.030  23.520  1.00  0.00           C
HETATM  567 H201 CHL J 390      34.360  65.580  22.940  1.00  0.00           H
HETATM  568  C21 CHL J 390      35.100  67.540  23.120  1.00  0.00           C
HETATM  569 H211 CHL J 390      34.860  67.830  22.100  1.00  0.00           H
HETATM  570 H212 CHL J 390      36.010  68.030  23.490  1.00  0.00           H
HETATM  571 H213 CHL J 390      34.280  68.080  23.600  1.00  0.00           H
HETATM  572  C22 CHL J 390      34.780  65.880  25.020  1.00  0.00           C
HETATM  573 H221 CHL J 390      34.800  64.820  25.270  1.00  0.00           H
HETATM  574 H222 CHL J 390      35.560  66.290  25.680  1.00  0.00           H
HETATM  575  C23 CHL J 390      33.470  66.560  25.490  1.00  0.00           C
HETATM  576 H231 CHL J 390      33.320  66.120  26.480  1.00  0.00           H
HETATM  577 H232 CHL J 390      33.710  67.620  25.610  1.00  0.00           H
HETATM  578  C24 CHL J 390      32.130  66.460  24.700  1.00  0.00           C
HETATM  579 H241 CHL J 390      32.340  66.690  23.650  1.00  0.00           H
HETATM  580 H242 CHL J 390      31.490  67.240  25.120  1.00  0.00           H
HETATM  581  C25 CHL J 390      31.330  65.210  24.690  1.00  0.00           C
HETATM  582 H251 CHL J 390      30.990  65.000  25.700  1.00  0.00           H
HETATM  583  C26 CHL J 390      30.160  65.310  23.740  1.00  0.00           C
HETATM  584 H261 CHL J 390      29.550  64.420  23.860  1.00  0.00           H
HETATM  585 H262 CHL J 390      30.640  65.230  22.770  1.00  0.00           H
HETATM  586 H263 CHL J 390      29.590  66.250  23.690  1.00  0.00           H
HETATM  587  C27 CHL J 390      32.120  63.930  24.270  1.00  0.00           C
HETATM  588 H271 CHL J 390      32.610  64.050  23.300  1.00  0.00           H
HETATM  589 H272 CHL J 390      31.510  63.030  24.180  1.00  0.00           H
HETATM  590 H273 CHL J 390      32.870  63.800  25.040  1.00  0.00           H
HETATM  591  O1  CHL J 390      43.600  65.630  15.540  1.00  0.00           O
HETATM  592  HO1 CHL J 390      44.340  65.000  15.510  1.00  0.00           H
HETATM  593  C1  CHL K 391      66.660  86.760  84.910  1.00  0.00           C
HETATM  594  H11 CHL K 391      66.570  86.890  83.830  1.00  0.00           H
HETATM  595  H12 CHL K 391      66.190  85.810  85.190  1.00  0.00           H
HETATM  596  C2  CHL K 391      68.210  86.590  85.150  1.00  0.00           C
HETATM  597  H21 CHL K 391      68.410  86.200  86.150  1.00  0.00           H
HETATM  598  H22 CHL K 391      68.630  85.930  84.400  1.00  0.00           H
HETATM  599  C3  CHL K 391      69.020  87.860  84.830  1.00  0.00           C
HETATM  600  H31 CHL K 391      69.180  88.090  83.770  1.00  0.00           H
HETATM  601  C4  CHL K 391      68.460  89.090  85.600  1.00  0.00           C
HETATM  602  H41 CHL K 391      68.760  89.110  86.650  1.00  0.00           H
HETATM  603  H42 CHL K 391      69.080  89.930  85.270  1.00  0.00           H
HETATM  604  C5  CHL K 391      66.920  89.220  85.420  1.00  0.00           C
HETATM  605  C6  CHL K 391      66.380  90.420  85.280  1.00  0.00           C
HETATM  606  H61 CHL K 391      67.000  91.310  85.220  1.00  0.00           H
HETATM  607  C7  CHL K 391      64.910  90.640  85.110  1.00  0.00           C
HETATM  608  H71 CHL K 391      64.540  91.540  85.610  1.00  0.00           H
HETATM  609  H72 CHL K 391      64.660  90.810  84.060  1.00  0.00           H
HETATM  610  C8  CHL K 391      63.950  89.500  85.640  1.00  0.00           C
HETATM  611  H81 CHL K 391      63.880  89.550  86.730  1.00  0.00           H
HETATM  612  C9  CHL K 391      64.490  88.100  85.140  1.00  0.00           C
HETATM  613  H91 CHL K 391      64.430  88.200  84.060  1.00  0.00           H
HETATM  614  C10 CHL K 391      66.040  87.930  85.640  1.00  0.00           C
HETATM  615  C11 CHL K 391      63.520  86.950  85.540  1.00  0.00           C
HETATM  616 H111 CHL K 391      63.880  86.020  85.100  1.00  0.00           H
HETATM  617 H112 CHL K 391      63.500  86.860  86.630  1.00  0.00           H
HETATM  618  C12 CHL K 391      62.070  87.170  85.250  1.00  0.00           C
HETATM  619 H121 CHL K 391      61.770  87.090  84.210  1.00  0.00           H
HETATM  620 H122 CHL K 391      61.520  86.260  85.500  1.00  0.00           H
HETATM  621  C13 CHL K 391      61.530  88.520  85.820  1.00  0.00           C
HETATM  622  C14 CHL K 391      62.400  89.610  85.160  1.00  0.00           C
HETATM  623 H141 CHL K 391      62.510  89.540  84.080  1.00  0.00           H
HETATM  624  C15 CHL K 391      61.740  90.940  85.520  1.00  0.00           C
HETATM  625 H151 CHL K 391      61.990  91.200  86.550  1.00  0.00           H
HETATM  626 H152 CHL K 391      62.070  91.780  84.900  1.00  0.00           H
HETATM  627  C16 CHL K 391      60.250  90.620  85.290  1.00  0.00           C
HETATM  628 H161 CHL K 391      59.700  91.180  86.040  1.00  0.00           H
HETATM  629 H162 CHL K 391      59.830  91.050  84.380  1.00  0.00           H
HETATM  630  C17 CHL K 391      60.160  89.070  85.200  1.00  0.00           C
HETATM  631 H171 CHL K 391      60.110  88.690  84.170  1.00  0.00           H
HETATM  632  C18 CHL K 391      61.540  88.560  87.370  1.00  0.00           C
HETATM  633 H181 CHL K 391      61.060  87.640  87.710  1.00  0.00           H
HETATM  634 H182 CHL K 391      60.960  89.450  87.610  1.00  0.00           H
HETATM  635 H183 CHL K 391      62.440  88.730  87.960  1.00  0.00           H
HETATM  636  C19 CHL K 391      66.160  87.700  87.240  1.00  0.00           C
HETATM  637 H191 CHL K 391      67.150  87.740  87.700  1.00  0.00           H
HETATM  638 H192 CHL K 391      65.760  86.710  87.460  1.00  0.00           H
HETATM  639 H193 CHL K 391      65.570  88.440  87.790  1.00  0.00           H
HETATM  640  C20 CHL K 391      58.900  88.540  85.930  1.00  0.00           C
HETATM  641 H201 CHL K 391      58.890  88.820  86.990  1.00  0.00           H
HETATM  642  C21 CHL K 391      58.800  87.000  85.870  1.00  0.00           C
HETATM  643 H211 CHL K 391      59.480  86.510  86.580  1.00  0.00           H
HETATM  644 H212 CHL K 391      58.950  86.620  84.850  1.00  0.00           H
HETATM  645 H213 CHL K 391      57.790  86.660  86.080  1.00  0.00           H
HETATM  646  C22 CHL K 391      57.590  89.210  85.460  1.00  0.00           C
HETATM  647 H221 CHL K 391      56.700  89.040  86.080  1.00  0.00           H
HETATM  648 H222 CHL K 391      57.660  90.290  85.660  1.00  0.00           H
HETATM  649  C23 CHL K 391      57.180  89.030  84.030  1.00  0.00           C
HETATM  650 H231 CHL K 391      57.710  89.750  83.400  1.00  0.00           H
HETATM  651 H232 CHL K 391      57.580  88.040  83.800  1.00  0.00           H
HETATM  652  C24 CHL K 391      55.690  89.020  83.630  1.00  0.00           C
HETATM  653 H241 CHL K 391      55.640  89.010  82.540  1.00  0.00           H
HETATM  654 H242 CHL K 391      55.190  88.100  83.950  1.00  0.00           H
HETATM  655  C25 CHL K 391      54.870  90.210  84.270  1.00  0.00           C
HETATM  656 H251 CHL K 391      54.890  90.100  85.350  1.00  0.00           H
HETATM  657  C26 CHL K 391      53.440  90.240  83.720  1.00  0.00           C
HETATM  658 H261 CHL K 391      53.500  90.280  82.630  1.00  0.00           H
HETATM  659 H262 CHL K 391      52.950  91.180  83.980  1.00  0.00           H
HETATM  660 H263 CHL K 391      52.790  89.440  84.090  1.00  0.00           H
HETATM  661  C27 CHL K 391      55.580  91.570  83.930  1.00  0.00           C
HETATM  662 H271 CHL K 391      55.680  91.640  82.850  1.00  0.00           H
HETATM  663 H272 CHL K 391      56.520  91.640  84.480  1.00  0.00           H
HETATM  664 H273 CHL K 391      55.150  92.490  84.330  1.00  0.00           H
HETATM  665  O1  CHL K 391      70.280  87.610  85.430  1.00  0.00           O
HETATM  666  HO1 CHL K 391      70.590  88.470  85.770  1.00  0.00           H
HETATM  667  C1  CHL L 392      66.350  85.950  79.730  1.00  0.00           C
HETATM  668  H11 CHL L 392      66.110  86.850  80.300  1.00  0.00           H
HETATM  669  H12 CHL L 392      66.190  86.080  78.660  1.00  0.00           H
HETATM  670  C2  CHL L 392      67.920  85.750  79.860  1.00  0.00           C
HETATM  671  H21 CHL L 392      68.280  84.960  79.190  1.00  0.00           H
HETATM  672  H22 CHL L 392      68.410  86.650  79.490  1.00  0.00           H
HETATM  673  C3  CHL L 392      68.450  85.460  81.350  1.00  0.00           C
HETATM  674  H31 CHL L 392      68.320  86.350  81.970  1.00  0.00           H
HETATM  675  C4  CHL L 392      67.610  84.300  81.950  1.00  0.00           C
HETATM  676  H41 CHL L 392      67.950  83.350  81.520  1.00  0.00           H
HETATM  677  H42 CHL L 392      67.890  84.320  83.010  1.00  0.00           H
HETATM  678  C5  CHL L 392      66.120  84.370  81.640  1.00  0.00           C
HETATM  679  C6  CHL L 392      65.330  84.340  82.700  1.00  0.00           C
HETATM  680  H61 CHL L 392      65.740  84.220  83.690  1.00  0.00           H
HETATM  681  C7  CHL L 392      63.840  84.460  82.500  1.00  0.00           C
HETATM  682  H71 CHL L 392      63.410  83.740  83.200  1.00  0.00           H
HETATM  683  H72 CHL L 392      63.580  85.480  82.800  1.00  0.00           H
HETATM  684  C8  CHL L 392      63.250  84.160  81.100  1.00  0.00           C
HETATM  685  H81 CHL L 392      63.320  83.080  80.920  1.00  0.00           H
HETATM  686  C9  CHL L 392      64.050  85.010  80.070  1.00  0.00           C
HETATM  687  H91 CHL L 392      63.880  86.060  80.330  1.00  0.00           H
HETATM  688  C10 CHL L 392      65.580  84.680  80.170  1.00  0.00           C
HETATM  689  C11 CHL L 392      63.430  84.830  78.620  1.00  0.00           C
HETATM  690 H111 CHL L 392      63.840  85.640  78.010  1.00  0.00           H
HETATM  691 H112 CHL L 392      63.690  83.910  78.080  1.00  0.00           H
HETATM  692  C12 CHL L 392      61.890  84.790  78.500  1.00  0.00           C
HETATM  693 H121 CHL L 392      61.680  85.860  78.600  1.00  0.00           H
HETATM  694 H122 CHL L 392      61.650  84.450  77.500  1.00  0.00           H
HETATM  695  C13 CHL L 392      61.170  83.980  79.650  1.00  0.00           C
HETATM  696  C14 CHL L 392      61.750  84.490  81.020  1.00  0.00           C
HETATM  697 H141 CHL L 392      61.710  85.580  80.950  1.00  0.00           H
HETATM  698  C15 CHL L 392      60.760  83.990  82.100  1.00  0.00           C
HETATM  699 H151 CHL L 392      61.070  82.980  82.370  1.00  0.00           H
HETATM  700 H152 CHL L 392      60.750  84.500  83.060  1.00  0.00           H
HETATM  701  C16 CHL L 392      59.410  83.860  81.370  1.00  0.00           C
HETATM  702 H161 CHL L 392      59.180  82.800  81.480  1.00  0.00           H
HETATM  703 H162 CHL L 392      58.580  84.420  81.810  1.00  0.00           H
HETATM  704  C17 CHL L 392      59.620  84.180  79.910  1.00  0.00           C
HETATM  705 H171 CHL L 392      59.370  85.240  79.950  1.00  0.00           H
HETATM  706  C18 CHL L 392      61.480  82.430  79.440  1.00  0.00           C
HETATM  707 H181 CHL L 392      62.500  82.180  79.120  1.00  0.00           H
HETATM  708 H182 CHL L 392      60.890  82.040  78.620  1.00  0.00           H
HETATM  709 H183 CHL L 392      61.170  81.880  80.330  1.00  0.00           H
HETATM  710  C19 CHL L 392      65.940  83.410  79.360  1.00  0.00           C
HETATM  711 H191 CHL L 392      65.960  83.590  78.290  1.00  0.00           H
HETATM  712 H192 CHL L 392      65.170  82.640  79.480  1.00  0.00           H
HETATM  713 H193 CHL L 392      66.940  83.030  79.560  1.00  0.00           H
HETATM  714  C20 CHL L 392      58.650  83.550  78.860  1.00  0.00           C
HETATM  715 H201 CHL L 392      58.960  82.500  78.970  1.00  0.00           H
HETATM  716  C21 CHL L 392      58.960  83.960  77.420  1.00  0.00           C
HETATM  717 H211 CHL L 392      59.060  85.050  77.360  1.00  0.00           H
HETATM  718 H212 CHL L 392      58.210  83.550  76.740  1.00  0.00           H
HETATM  719 H213 CHL L 392      59.910  83.480  77.160  1.00  0.00           H
HETATM  720  C22 CHL L 392      57.160  83.830  79.250  1.00  0.00           C
HETATM  721 H221 CHL L 392      57.100  83.400  80.250  1.00  0.00           H
HETATM  722 H222 CHL L 392      56.970  84.910  79.290  1.00  0.00           H
HETATM  723  C23 CHL L 392      56.070  83.170  78.400  1.00  0.00           C
HETATM  724 H231 CHL L 392      55.950  83.480  77.370  1.00  0.00           H
HETATM  725 H232 CHL L 392      56.290  82.130  78.140  1.00  0.00           H
HETATM  726  C24 CHL L 392      54.640  83.330  79.130  1.00  0.00           C
HETATM  727 H241 CHL L 392      54.790  83.080  80.190  1.00  0.00           H
HETATM  728 H242 CHL L 392      54.380  84.380  79.230  1.00  0.00           H
HETATM  729  C25 CHL L 392      53.410  82.530  78.620  1.00  0.00           C
HETATM  730 H251 CHL L 392      53.610  81.450  78.670  1.00  0.00           H
HETATM  731  C26 CHL L 392      53.050  82.920  77.110  1.00  0.00           C
HETATM  732 H261 CHL L 392      53.880  82.600  76.480  1.00  0.00           H
HETATM  733 H262 CHL L 392      52.920  84.000  76.960  1.00  0.00           H
HETATM  734 H263 CHL L 392      52.190  82.340  76.780  1.00  0.00           H
HETATM  735  C27 CHL L 392      52.210  82.950  79.480  1.00  0.00           C
HETATM  736 H271 CHL L 392      52.060  84.040  79.500  1.00  0.00           H
HETATM  737 H272 CHL L 392      52.320  82.680  80.530  1.00  0.00           H
HETATM  738 H273 CHL L 392      51.260  82.620  79.040  1.00  0.00           H
HETATM  739  O1  CHL L 392      69.830  85.010  81.240  1.00  0.00           O
HETATM  740  HO1 CHL L 392      69.720  84.110  81.580  1.00  0.00           H
HETATM  741  C1  CHL M 393      44.550  74.510  16.240  1.00  0.00           C
HETATM  742  H11 CHL M 393      44.570  75.600  16.140  1.00  0.00           H
HETATM  743  H12 CHL M 393      43.500  74.330  15.990  1.00  0.00           H
HETATM  744  C2  CHL M 393      45.590  74.000  15.190  1.00  0.00           C
HETATM  745  H21 CHL M 393      45.530  72.930  15.010  1.00  0.00           H
HETATM  746  H22 CHL M 393      45.380  74.430  14.210  1.00  0.00           H
HETATM  747  C3  CHL M 393      47.050  74.320  15.670  1.00  0.00           C
HETATM  748  H31 CHL M 393      47.290  75.390  15.700  1.00  0.00           H
HETATM  749  C4  CHL M 393      47.330  73.780  17.070  1.00  0.00           C
HETATM  750  H41 CHL M 393      47.380  72.690  16.970  1.00  0.00           H
HETATM  751  H42 CHL M 393      48.330  74.110  17.350  1.00  0.00           H
HETATM  752  C5  CHL M 393      46.290  74.300  18.090  1.00  0.00           C
HETATM  753  C6  CHL M 393      46.650  74.910  19.220  1.00  0.00           C
HETATM  754  H61 CHL M 393      47.720  75.060  19.270  1.00  0.00           H
HETATM  755  C7  CHL M 393      45.720  75.360  20.360  1.00  0.00           C
HETATM  756  H71 CHL M 393      46.100  75.150  21.360  1.00  0.00           H
HETATM  757  H72 CHL M 393      45.620  76.450  20.310  1.00  0.00           H
HETATM  758  C8  CHL M 393      44.210  74.860  20.240  1.00  0.00           C
HETATM  759  H81 CHL M 393      44.200  73.870  20.690  1.00  0.00           H
HETATM  760  C9  CHL M 393      43.760  74.730  18.710  1.00  0.00           C
HETATM  761  H91 CHL M 393      43.780  75.790  18.420  1.00  0.00           H
HETATM  762  C10 CHL M 393      44.800  74.060  17.730  1.00  0.00           C
HETATM  763  C11 CHL M 393      42.290  74.230  18.630  1.00  0.00           C
HETATM  764 H111 CHL M 393      41.900  74.380  17.630  1.00  0.00           H
HETATM  765 H112 CHL M 393      42.130  73.160  18.790  1.00  0.00           H
HETATM  766  C12 CHL M 393      41.350  75.150  19.500  1.00  0.00           C
HETATM  767 H121 CHL M 393      41.400  76.160  19.070  1.00  0.00           H
HETATM  768 H122 CHL M 393      40.320  74.820  19.310  1.00  0.00           H
HETATM  769  C13 CHL M 393      41.710  75.220  21.050  1.00  0.00           C
HETATM  770  C14 CHL M 393      43.170  75.730  20.940  1.00  0.00           C
HETATM  771 H141 CHL M 393      43.110  76.660  20.380  1.00  0.00           H
HETATM  772  C15 CHL M 393      43.580  76.260  22.350  1.00  0.00           C
HETATM  773 H151 CHL M 393      44.130  75.480  22.890  1.00  0.00           H
HETATM  774 H152 CHL M 393      44.340  77.040  22.260  1.00  0.00           H
HETATM  775  C16 CHL M 393      42.290  76.600  23.090  1.00  0.00           C
HETATM  776 H161 CHL M 393      42.230  75.890  23.910  1.00  0.00           H
HETATM  777 H162 CHL M 393      42.410  77.580  23.560  1.00  0.00           H
HETATM  778  C17 CHL M 393      41.100  76.410  22.000  1.00  0.00           C
HETATM  779 H171 CHL M 393      40.950  77.310  21.410  1.00  0.00           H
HETATM  780  C18 CHL M 393      41.630  73.850  21.710  1.00  0.00           C
HETATM  781 H181 CHL M 393      41.670  73.960  22.800  1.00  0.00           H
HETATM  782 H182 CHL M 393      42.390  73.140  21.370  1.00  0.00           H
HETATM  783 H183 CHL M 393      40.630  73.480  21.460  1.00  0.00           H
HETATM  784  C19 CHL M 393      44.480  72.550  17.910  1.00  0.00           C
HETATM  785 H191 CHL M 393      45.150  71.950  17.290  1.00  0.00           H
HETATM  786 H192 CHL M 393      43.460  72.250  17.670  1.00  0.00           H
HETATM  787 H193 CHL M 393      44.800  72.170  18.880  1.00  0.00           H
HETATM  788  C20 CHL M 393      39.720  76.170  22.740  1.00  0.00           C
HETATM  789 H201 CHL M 393      39.720  75.220  23.280  1.00  0.00           H
HETATM  790  C21 CHL M 393      38.650  76.110  21.710  1.00  0.00           C
HETATM  791 H211 CHL M 393      38.450  77.110  21.330  1.00  0.00           H
HETATM  792 H212 CHL M 393      37.730  75.660  22.100  1.00  0.00           H
HETATM  793 H213 CHL M 393      39.100  75.560  20.880  1.00  0.00           H
HETATM  794  C22 CHL M 393      39.440  77.410  23.710  1.00  0.00           C
HETATM  795 H221 CHL M 393      40.260  77.470  24.430  1.00  0.00           H
HETATM  796 H222 CHL M 393      39.330  78.300  23.090  1.00  0.00           H
HETATM  797  C23 CHL M 393      38.180  77.440  24.600  1.00  0.00           C
HETATM  798 H231 CHL M 393      37.340  77.180  23.960  1.00  0.00           H
HETATM  799 H232 CHL M 393      38.270  76.550  25.230  1.00  0.00           H
HETATM  800  C24 CHL M 393      37.830  78.750  25.310  1.00  0.00           C
HETATM  801 H241 CHL M 393      38.420  78.780  26.230  1.00  0.00           H
HETATM  802 H242 CHL M 393      38.150  79.630  24.740  1.00  0.00           H
HETATM  803  C25 CHL M 393      36.420  78.880  25.840  1.00  0.00           C
HETATM  804 H251 CHL M 393      35.820  78.750  24.940  1.00  0.00           H
HETATM  805  C26 CHL M 393      36.080  80.210  26.580  1.00  0.00           C
HETATM  806 H261 CHL M 393      36.070  80.980  25.810  1.00  0.00           H
HETATM  807 H262 CHL M 393      36.820  80.340  27.370  1.00  0.00           H
HETATM  808 H263 CHL M 393      35.080  80.060  27.010  1.00  0.00           H
HETATM  809  C27 CHL M 393      36.050  77.780  26.830  1.00  0.00           C
HETATM  810 H271 CHL M 393      36.300  76.780  26.470  1.00  0.00           H
HETATM  811 H272 CHL M 393      35.010  77.820  27.170  1.00  0.00           H
HETATM  812 H273 CHL M 393      36.640  77.870  27.750  1.00  0.00           H
HETATM  813  O1  CHL M 393      47.990  73.700  14.800  1.00  0.00           O
HETATM  814  HO1 CHL M 393      47.820  73.950  13.870  1.00  0.00           H
HETATM  815  C1  CHL N 394      69.260  92.360  97.730  1.00  0.00           C
HETATM  816  H11 CHL N 394      68.810  92.800  96.840  1.00  0.00           H
HETATM  817  H12 CHL N 394      69.310  91.290  97.540  1.00  0.00           H
HETATM  818  C2  CHL N 394      70.750  92.820  97.840  1.00  0.00           C
HETATM  819  H21 CHL N 394      71.370  92.250  98.530  1.00  0.00           H
HETATM  820  H22 CHL N 394      71.120  92.710  96.830  1.00  0.00           H
HETATM  821  C3  CHL N 394      70.930  94.300  98.290  1.00  0.00           C
HETATM  822  H31 CHL N 394      70.580  94.960  97.490  1.00  0.00           H
HETATM  823  C4  CHL N 394      70.230  94.520  99.690  1.00  0.00           C
HETATM  824  H41 CHL N 394      70.690  93.940 100.500  1.00  0.00           H
HETATM  825  H42 CHL N 394      70.400  95.510 100.120  1.00  0.00           H
HETATM  826  C5  CHL N 394      68.750  94.190  99.630  1.00  0.00           C
HETATM  827  C6  CHL N 394      67.760  95.010 100.060  1.00  0.00           C
HETATM  828  H61 CHL N 394      68.020  96.000 100.440  1.00  0.00           H
HETATM  829  C7  CHL N 394      66.290  94.700 100.070  1.00  0.00           C
HETATM  830  H71 CHL N 394      65.800  94.960 101.010  1.00  0.00           H
HETATM  831  H72 CHL N 394      65.820  95.330  99.310  1.00  0.00           H
HETATM  832  C8  CHL N 394      65.950  93.300  99.740  1.00  0.00           C
HETATM  833  H81 CHL N 394      66.020  92.750 100.680  1.00  0.00           H
HETATM  834  C9  CHL N 394      66.840  92.680  98.610  1.00  0.00           C
HETATM  835  H91 CHL N 394      66.790  93.330  97.730  1.00  0.00           H
HETATM  836  C10 CHL N 394      68.420  92.710  99.040  1.00  0.00           C
HETATM  837  C11 CHL N 394      66.340  91.300  98.220  1.00  0.00           C
HETATM  838 H111 CHL N 394      66.870  91.010  97.320  1.00  0.00           H
HETATM  839 H112 CHL N 394      66.440  90.540  99.000  1.00  0.00           H
HETATM  840  C12 CHL N 394      64.840  91.310  97.960  1.00  0.00           C
HETATM  841 H121 CHL N 394      64.710  91.790  96.990  1.00  0.00           H
HETATM  842 H122 CHL N 394      64.560  90.290  97.670  1.00  0.00           H
HETATM  843  C13 CHL N 394      63.860  91.810  99.090  1.00  0.00           C
HETATM  844  C14 CHL N 394      64.370  93.270  99.320  1.00  0.00           C
HETATM  845 H141 CHL N 394      64.350  93.770  98.340  1.00  0.00           H
HETATM  846  C15 CHL N 394      63.310  93.950 100.160  1.00  0.00           C
HETATM  847 H151 CHL N 394      63.300  93.650 101.210  1.00  0.00           H
HETATM  848 H152 CHL N 394      63.560  95.010 100.190  1.00  0.00           H
HETATM  849  C16 CHL N 394      62.020  93.350  99.540  1.00  0.00           C
HETATM  850 H161 CHL N 394      61.330  93.040 100.320  1.00  0.00           H
HETATM  851 H162 CHL N 394      61.520  94.080  98.900  1.00  0.00           H
HETATM  852  C17 CHL N 394      62.460  92.120  98.630  1.00  0.00           C
HETATM  853 H171 CHL N 394      62.450  92.460  97.600  1.00  0.00           H
HETATM  854  C18 CHL N 394      63.880  90.870 100.370  1.00  0.00           C
HETATM  855 H181 CHL N 394      63.420  91.280 101.270  1.00  0.00           H
HETATM  856 H182 CHL N 394      64.940  90.660 100.550  1.00  0.00           H
HETATM  857 H183 CHL N 394      63.470  89.870 100.200  1.00  0.00           H
HETATM  858  C19 CHL N 394      68.840  91.730 100.150  1.00  0.00           C
HETATM  859 H191 CHL N 394      68.300  90.780 100.110  1.00  0.00           H
HETATM  860 H192 CHL N 394      68.630  92.150 101.130  1.00  0.00           H
HETATM  861 H193 CHL N 394      69.920  91.530 100.160  1.00  0.00           H
HETATM  862  C20 CHL N 394      61.300  91.000  98.640  1.00  0.00           C
HETATM  863 H201 CHL N 394      61.240  90.480  99.600  1.00  0.00           H
HETATM  864  C21 CHL N 394      61.750  89.700  97.840  1.00  0.00           C
HETATM  865 H211 CHL N 394      61.070  88.860  98.030  1.00  0.00           H
HETATM  866 H212 CHL N 394      62.690  89.330  98.250  1.00  0.00           H
HETATM  867 H213 CHL N 394      61.730  89.790  96.750  1.00  0.00           H
HETATM  868  C22 CHL N 394      59.900  91.490  98.170  1.00  0.00           C
HETATM  869 H221 CHL N 394      59.610  92.310  98.840  1.00  0.00           H
HETATM  870 H222 CHL N 394      60.050  91.990  97.210  1.00  0.00           H
HETATM  871  C23 CHL N 394      58.730  90.470  98.090  1.00  0.00           C
HETATM  872 H231 CHL N 394      58.980  89.540  97.560  1.00  0.00           H
HETATM  873 H232 CHL N 394      58.490  90.200  99.120  1.00  0.00           H
HETATM  874  C24 CHL N 394      57.480  91.170  97.420  1.00  0.00           C
HETATM  875 H241 CHL N 394      57.390  92.160  97.860  1.00  0.00           H
HETATM  876 H242 CHL N 394      57.520  91.310  96.340  1.00  0.00           H
HETATM  877  C25 CHL N 394      56.090  90.480  97.600  1.00  0.00           C
HETATM  878 H251 CHL N 394      55.980  90.270  98.670  1.00  0.00           H
HETATM  879  C26 CHL N 394      56.110  89.110  96.930  1.00  0.00           C
HETATM  880 H261 CHL N 394      56.040  89.270  95.850  1.00  0.00           H
HETATM  881 H262 CHL N 394      55.140  88.660  97.160  1.00  0.00           H
HETATM  882 H263 CHL N 394      56.900  88.420  97.220  1.00  0.00           H
HETATM  883  C27 CHL N 394      55.050  91.420  97.040  1.00  0.00           C
HETATM  884 H271 CHL N 394      55.100  91.610  95.960  1.00  0.00           H
HETATM  885 H272 CHL N 394      55.190  92.400  97.490  1.00  0.00           H
HETATM  886 H273 CHL N 394      54.050  91.050  97.260  1.00  0.00           H
HETATM  887  O1  CHL N 394      72.310  94.680  98.650  1.00  0.00           O
HETATM  888  HO1 CHL N 394      72.620  94.050  99.330  1.00  0.00           H
HETATM  889  C1  CHL O 395      58.610  44.600  89.050  1.00  0.00           C
HETATM  890  H11 CHL O 395      58.000  44.410  89.940  1.00  0.00           H
HETATM  891  H12 CHL O 395      58.480  45.680  88.940  1.00  0.00           H
HETATM  892  C2  CHL O 395      60.060  44.140  89.210  1.00  0.00           C
HETATM  893  H21 CHL O 395      60.580  44.700  88.430  1.00  0.00           H
HETATM  894  H22 CHL O 395      60.320  44.500  90.210  1.00  0.00           H
HETATM  895  C3  CHL O 395      60.280  42.640  89.110  1.00  0.00           C
HETATM  896  H31 CHL O 395      59.920  42.070  89.980  1.00  0.00           H
HETATM  897  C4  CHL O 395      59.650  42.080  87.760  1.00  0.00           C
HETATM  898  H41 CHL O 395      60.100  42.640  86.940  1.00  0.00           H
HETATM  899  H42 CHL O 395      59.790  41.010  87.570  1.00  0.00           H
HETATM  900  C5  CHL O 395      58.180  42.410  87.630  1.00  0.00           C
HETATM  901  C6  CHL O 395      57.300  41.480  87.350  1.00  0.00           C
HETATM  902  H61 CHL O 395      57.690  40.480  87.160  1.00  0.00           H
HETATM  903  C7  CHL O 395      55.800  41.690  87.170  1.00  0.00           C
HETATM  904  H71 CHL O 395      55.440  41.030  86.380  1.00  0.00           H
HETATM  905  H72 CHL O 395      55.350  41.250  88.060  1.00  0.00           H
HETATM  906  C8  CHL O 395      55.410  43.190  87.000  1.00  0.00           C
HETATM  907  H81 CHL O 395      55.780  43.460  86.010  1.00  0.00           H
HETATM  908  C9  CHL O 395      56.250  44.060  88.040  1.00  0.00           C
HETATM  909  H91 CHL O 395      56.050  43.560  88.990  1.00  0.00           H
HETATM  910  C10 CHL O 395      57.850  43.940  87.840  1.00  0.00           C
HETATM  911  C11 CHL O 395      55.750  45.520  88.290  1.00  0.00           C
HETATM  912 H111 CHL O 395      56.290  46.020  89.100  1.00  0.00           H
HETATM  913 H112 CHL O 395      56.050  46.130  87.440  1.00  0.00           H
HETATM  914  C12 CHL O 395      54.180  45.610  88.350  1.00  0.00           C
HETATM  915 H121 CHL O 395      53.870  45.180  89.300  1.00  0.00           H
HETATM  916 H122 CHL O 395      53.910  46.660  88.420  1.00  0.00           H
HETATM  917  C13 CHL O 395      53.460  44.970  87.080  1.00  0.00           C
HETATM  918  C14 CHL O 395      53.860  43.440  87.110  1.00  0.00           C
HETATM  919 H141 CHL O 395      53.590  43.130  88.120  1.00  0.00           H
HETATM  920  C15 CHL O 395      52.930  42.840  86.040  1.00  0.00           C
HETATM  921 H151 CHL O 395      53.270  42.860  85.000  1.00  0.00           H
HETATM  922 H152 CHL O 395      52.820  41.780  86.280  1.00  0.00           H
HETATM  923  C16 CHL O 395      51.570  43.660  86.230  1.00  0.00           C
HETATM  924 H161 CHL O 395      51.060  43.900  85.290  1.00  0.00           H
HETATM  925 H162 CHL O 395      50.780  43.200  86.830  1.00  0.00           H
HETATM  926  C17 CHL O 395      51.850  44.960  87.080  1.00  0.00           C
HETATM  927 H171 CHL O 395      51.450  44.730  88.070  1.00  0.00           H
HETATM  928  C18 CHL O 395      53.960  45.790  85.870  1.00  0.00           C
HETATM  929 H181 CHL O 395      55.030  45.800  85.660  1.00  0.00           H
HETATM  930 H182 CHL O 395      53.670  46.830  86.040  1.00  0.00           H
HETATM  931 H183 CHL O 395      53.520  45.440  84.930  1.00  0.00           H
HETATM  932  C19 CHL O 395      58.230  44.620  86.520  1.00  0.00           C
HETATM  933 H191 CHL O 395      57.970  43.990  85.660  1.00  0.00           H
HETATM  934 H192 CHL O 395      59.290  44.860  86.360  1.00  0.00           H
HETATM  935 H193 CHL O 395      57.760  45.600  86.440  1.00  0.00           H
HETATM  936  C20 CHL O 395      51.050  46.210  86.610  1.00  0.00           C
HETATM  937 H201 CHL O 395      51.410  46.520  85.630  1.00  0.00           H
HETATM  938  C21 CHL O 395      51.140  47.400  87.640  1.00  0.00           C
HETATM  939 H211 CHL O 395      50.710  48.330  87.280  1.00  0.00           H
HETATM  940 H212 CHL O 395      52.150  47.780  87.840  1.00  0.00           H
HETATM  941 H213 CHL O 395      50.650  47.190  88.600  1.00  0.00           H
HETATM  942  C22 CHL O 395      49.420  45.990  86.480  1.00  0.00           C
HETATM  943 H221 CHL O 395      49.230  44.980  86.100  1.00  0.00           H
HETATM  944 H222 CHL O 395      48.990  45.980  87.480  1.00  0.00           H
HETATM  945  C23 CHL O 395      48.800  47.030  85.550  1.00  0.00           C
HETATM  946 H231 CHL O 395      49.150  48.050  85.670  1.00  0.00           H
HETATM  947 H232 CHL O 395      49.300  46.790  84.610  1.00  0.00           H
HETATM  948  C24 CHL O 395      47.300  46.930  85.230  1.00  0.00           C
HETATM  949 H241 CHL O 395      47.060  47.660  84.450  1.00  0.00           H
HETATM  950 H242 CHL O 395      47.120  45.900  84.920  1.00  0.00           H
HETATM  951  C25 CHL O 395      46.360  47.240  86.380  1.00  0.00           C
HETATM  952 H251 CHL O 395      46.600  46.600  87.230  1.00  0.00           H
HETATM  953  C26 CHL O 395      44.960  46.830  85.980  1.00  0.00           C
HETATM  954 H261 CHL O 395      44.540  47.350  85.120  1.00  0.00           H
HETATM  955 H262 CHL O 395      44.210  47.000  86.760  1.00  0.00           H
HETATM  956 H263 CHL O 395      44.980  45.770  85.750  1.00  0.00           H
HETATM  957  C27 CHL O 395      46.320  48.730  86.790  1.00  0.00           C
HETATM  958 H271 CHL O 395      45.620  48.900  87.610  1.00  0.00           H
HETATM  959 H272 CHL O 395      45.990  49.400  85.990  1.00  0.00           H
HETATM  960 H273 CHL O 395      47.280  49.020  87.220  1.00  0.00           H
HETATM  961  O1  CHL O 395      61.650  42.360  89.160  1.00  0.00           O
HETATM  962  HO1 CHL O 395      61.950  43.130  88.640  1.00  0.00           H
HETATM  963  C1  CHL P 396      70.100  70.740 110.850  1.00  0.00           C
HETATM  964  H11 CHL P 396      69.770  71.480 110.120  1.00  0.00           H
HETATM  965  H12 CHL P 396      70.120  69.810 110.270  1.00  0.00           H
HETATM  966  C2  CHL P 396      71.520  70.850 111.460  1.00  0.00           C
HETATM  967  H21 CHL P 396      71.670  69.980 112.100  1.00  0.00           H
HETATM  968  H22 CHL P 396      72.340  70.640 110.760  1.00  0.00           H
HETATM  969  C3  CHL P 396      71.600  72.170 112.280  1.00  0.00           C
HETATM  970  H31 CHL P 396      71.690  73.090 111.690  1.00  0.00           H
HETATM  971  C4  CHL P 396      70.520  72.270 113.400  1.00  0.00           C
HETATM  972  H41 CHL P 396      70.770  71.590 114.220  1.00  0.00           H
HETATM  973  H42 CHL P 396      70.560  73.290 113.790  1.00  0.00           H
HETATM  974  C5  CHL P 396      69.130  71.910 112.930  1.00  0.00           C
HETATM  975  C6  CHL P 396      68.130  72.740 113.220  1.00  0.00           C
HETATM  976  H61 CHL P 396      68.200  73.640 113.830  1.00  0.00           H
HETATM  977  C7  CHL P 396      66.730  72.510 112.720  1.00  0.00           C
HETATM  978  H71 CHL P 396      66.050  72.740 113.550  1.00  0.00           H
HETATM  979  H72 CHL P 396      66.340  73.240 112.010  1.00  0.00           H
HETATM  980  C8  CHL P 396      66.470  71.030 112.320  1.00  0.00           C
HETATM  981  H81 CHL P 396      66.520  70.350 113.170  1.00  0.00           H
HETATM  982  C9  CHL P 396      67.560  70.550 111.330  1.00  0.00           C
HETATM  983  H91 CHL P 396      67.550  71.330 110.570  1.00  0.00           H
HETATM  984  C10 CHL P 396      68.990  70.670 112.000  1.00  0.00           C
HETATM  985  C11 CHL P 396      67.220  69.160 110.630  1.00  0.00           C
HETATM  986 H111 CHL P 396      67.820  68.940 109.740  1.00  0.00           H
HETATM  987 H112 CHL P 396      67.460  68.390 111.370  1.00  0.00           H
HETATM  988  C12 CHL P 396      65.740  69.090 110.080  1.00  0.00           C
HETATM  989 H121 CHL P 396      65.540  69.800 109.270  1.00  0.00           H
HETATM  990 H122 CHL P 396      65.590  68.140 109.560  1.00  0.00           H
HETATM  991  C13 CHL P 396      64.640  69.440 111.230  1.00  0.00           C
HETATM  992  C14 CHL P 396      65.060  70.910 111.630  1.00  0.00           C
HETATM  993 H141 CHL P 396      65.110  71.540 110.740  1.00  0.00           H
HETATM  994  C15 CHL P 396      63.850  71.400 112.500  1.00  0.00           C
HETATM  995 H151 CHL P 396      63.770  70.920 113.480  1.00  0.00           H
HETATM  996 H152 CHL P 396      63.760  72.490 112.570  1.00  0.00           H
HETATM  997  C16 CHL P 396      62.620  70.730 111.750  1.00  0.00           C
HETATM  998 H161 CHL P 396      61.920  70.290 112.460  1.00  0.00           H
HETATM  999 H162 CHL P 396      62.030  71.490 111.250  1.00  0.00           H
HETATM 1000  C17 CHL P 396      63.170  69.690 110.730  1.00  0.00           C
HETATM 1001 H171 CHL P 396      63.230  70.200 109.770  1.00  0.00           H
HETATM 1002  C18 CHL P 396      64.800  68.360 112.320  1.00  0.00           C
HETATM 1003 H181 CHL P 396      64.700  67.370 111.870  1.00  0.00           H
HETATM 1004 H182 CHL P 396      64.120  68.530 113.160  1.00  0.00           H
HETATM 1005 H183 CHL P 396      65.800  68.270 112.750  1.00  0.00           H
HETATM 1006  C19 CHL P 396      69.230  69.400 112.890  1.00  0.00           C
HETATM 1007 H191 CHL P 396      68.350  69.120 113.470  1.00  0.00           H
HETATM 1008 H192 CHL P 396      70.120  69.550 113.510  1.00  0.00           H
HETATM 1009 H193 CHL P 396      69.470  68.500 112.310  1.00  0.00           H
HETATM 1010  C20 CHL P 396      62.260  68.380 110.670  1.00  0.00           C
HETATM 1011 H201 CHL P 396      62.280  67.920 111.660  1.00  0.00           H
HETATM 1012  C21 CHL P 396      62.780  67.290 109.820  1.00  0.00           C
HETATM 1013 H211 CHL P 396      62.770  67.540 108.750  1.00  0.00           H
HETATM 1014 H212 CHL P 396      62.080  66.470 109.970  1.00  0.00           H
HETATM 1015 H213 CHL P 396      63.730  66.840 110.100  1.00  0.00           H
HETATM 1016  C22 CHL P 396      60.720  68.700 110.360  1.00  0.00           C
HETATM 1017 H221 CHL P 396      60.310  69.240 111.210  1.00  0.00           H
HETATM 1018 H222 CHL P 396      60.700  69.370 109.500  1.00  0.00           H
HETATM 1019  C23 CHL P 396      59.790  67.410 110.230  1.00  0.00           C
HETATM 1020 H231 CHL P 396      59.810  67.170 109.170  1.00  0.00           H
HETATM 1021 H232 CHL P 396      60.240  66.670 110.880  1.00  0.00           H
HETATM 1022  C24 CHL P 396      58.360  67.580 110.800  1.00  0.00           C
HETATM 1023 H241 CHL P 396      57.890  66.600 110.780  1.00  0.00           H
HETATM 1024 H242 CHL P 396      58.420  67.880 111.850  1.00  0.00           H
HETATM 1025  C25 CHL P 396      57.550  68.710 110.060  1.00  0.00           C
HETATM 1026 H251 CHL P 396      58.030  69.670 110.230  1.00  0.00           H
HETATM 1027  C26 CHL P 396      56.120  68.860 110.540  1.00  0.00           C
HETATM 1028 H261 CHL P 396      55.590  67.900 110.570  1.00  0.00           H
HETATM 1029 H262 CHL P 396      55.480  69.510 109.940  1.00  0.00           H
HETATM 1030 H263 CHL P 396      56.150  69.420 111.470  1.00  0.00           H
HETATM 1031  C27 CHL P 396      57.460  68.420 108.550  1.00  0.00           C
HETATM 1032 H271 CHL P 396      56.920  67.500 108.330  1.00  0.00           H
HETATM 1033 H272 CHL P 396      58.420  68.430 108.030  1.00  0.00           H
HETATM 1034 H273 CHL P 396      56.810  69.180 108.100  1.00  0.00           H
HETATM 1035  O1  CHL P 396      72.850  72.250 113.010  1.00  0.00           O
HETATM 1036  HO1 CHL P 396      73.030  73.200 112.930  1.00  0.00           H
HETATM 1037  C1  CHL Q 397      46.300  23.740  74.430  1.00  0.00           C
HETATM 1038  H11 CHL Q 397      46.050  24.570  73.760  1.00  0.00           H
HETATM 1039  H12 CHL Q 397      45.610  22.940  74.170  1.00  0.00           H
HETATM 1040  C2  CHL Q 397      47.740  23.120  74.090  1.00  0.00           C
HETATM 1041  H21 CHL Q 397      47.740  22.090  74.440  1.00  0.00           H
HETATM 1042  H22 CHL Q 397      47.820  23.170  73.000  1.00  0.00           H
HETATM 1043  C3  CHL Q 397      48.880  23.960  74.750  1.00  0.00           C
HETATM 1044  H31 CHL Q 397      48.850  24.930  74.240  1.00  0.00           H
HETATM 1045  C4  CHL Q 397      48.700  24.130  76.240  1.00  0.00           C
HETATM 1046  H41 CHL Q 397      48.840  23.190  76.790  1.00  0.00           H
HETATM 1047  H42 CHL Q 397      49.490  24.810  76.560  1.00  0.00           H
HETATM 1048  C5  CHL Q 397      47.350  24.720  76.620  1.00  0.00           C
HETATM 1049  C6  CHL Q 397      47.300  25.650  77.570  1.00  0.00           C
HETATM 1050  H61 CHL Q 397      48.250  26.020  77.950  1.00  0.00           H
HETATM 1051  C7  CHL Q 397      46.060  26.410  77.930  1.00  0.00           C
HETATM 1052  H71 CHL Q 397      46.040  26.470  79.020  1.00  0.00           H
HETATM 1053  H72 CHL Q 397      46.120  27.420  77.510  1.00  0.00           H
HETATM 1054  C8  CHL Q 397      44.760  25.770  77.450  1.00  0.00           C
HETATM 1055  H81 CHL Q 397      44.620  24.980  78.190  1.00  0.00           H
HETATM 1056  C9  CHL Q 397      44.870  25.160  76.000  1.00  0.00           C
HETATM 1057  H91 CHL Q 397      45.120  25.970  75.310  1.00  0.00           H
HETATM 1058  C10 CHL Q 397      46.080  24.150  75.940  1.00  0.00           C
HETATM 1059  C11 CHL Q 397      43.550  24.620  75.420  1.00  0.00           C
HETATM 1060 H111 CHL Q 397      43.630  24.550  74.330  1.00  0.00           H
HETATM 1061 H112 CHL Q 397      43.340  23.660  75.890  1.00  0.00           H
HETATM 1062  C12 CHL Q 397      42.310  25.500  75.720  1.00  0.00           C
HETATM 1063 H121 CHL Q 397      42.470  26.420  75.170  1.00  0.00           H
HETATM 1064 H122 CHL Q 397      41.480  24.940  75.270  1.00  0.00           H
HETATM 1065  C13 CHL Q 397      42.170  25.950  77.200  1.00  0.00           C
HETATM 1066  C14 CHL Q 397      43.540  26.720  77.480  1.00  0.00           C
HETATM 1067 H141 CHL Q 397      43.670  27.550  76.780  1.00  0.00           H
HETATM 1068  C15 CHL Q 397      43.160  27.400  78.880  1.00  0.00           C
HETATM 1069 H151 CHL Q 397      43.440  26.770  79.740  1.00  0.00           H
HETATM 1070 H152 CHL Q 397      43.730  28.320  79.010  1.00  0.00           H
HETATM 1071  C16 CHL Q 397      41.610  27.660  78.790  1.00  0.00           C
HETATM 1072 H161 CHL Q 397      41.170  27.100  79.620  1.00  0.00           H
HETATM 1073 H162 CHL Q 397      41.430  28.730  78.930  1.00  0.00           H
HETATM 1074  C17 CHL Q 397      41.080  27.020  77.450  1.00  0.00           C
HETATM 1075 H171 CHL Q 397      41.230  27.860  76.760  1.00  0.00           H
HETATM 1076  C18 CHL Q 397      41.910  24.660  78.040  1.00  0.00           C
HETATM 1077 H181 CHL Q 397      42.530  23.800  77.800  1.00  0.00           H
HETATM 1078 H182 CHL Q 397      40.860  24.370  77.920  1.00  0.00           H
HETATM 1079 H183 CHL Q 397      42.110  24.900  79.090  1.00  0.00           H
HETATM 1080  C19 CHL Q 397      45.770  22.800  76.660  1.00  0.00           C
HETATM 1081 H191 CHL Q 397      46.620  22.120  76.560  1.00  0.00           H
HETATM 1082 H192 CHL Q 397      44.910  22.250  76.280  1.00  0.00           H
HETATM 1083 H193 CHL Q 397      45.760  23.100  77.710  1.00  0.00           H
HETATM 1084  C20 CHL Q 397      39.530  26.600  77.550  1.00  0.00           C
HETATM 1085 H201 CHL Q 397      39.460  25.910  78.400  1.00  0.00           H
HETATM 1086  C21 CHL Q 397      38.980  25.880  76.300  1.00  0.00           C
HETATM 1087 H211 CHL Q 397      39.130  26.550  75.450  1.00  0.00           H
HETATM 1088 H212 CHL Q 397      37.910  25.720  76.400  1.00  0.00           H
HETATM 1089 H213 CHL Q 397      39.450  24.940  76.000  1.00  0.00           H
HETATM 1090  C22 CHL Q 397      38.610  27.860  77.840  1.00  0.00           C
HETATM 1091 H221 CHL Q 397      39.250  28.740  77.920  1.00  0.00           H
HETATM 1092 H222 CHL Q 397      37.950  28.020  76.980  1.00  0.00           H
HETATM 1093  C23 CHL Q 397      37.890  27.790  79.180  1.00  0.00           C
HETATM 1094 H231 CHL Q 397      37.240  26.920  79.220  1.00  0.00           H
HETATM 1095 H232 CHL Q 397      38.680  27.730  79.940  1.00  0.00           H
HETATM 1096  C24 CHL Q 397      37.070  29.070  79.450  1.00  0.00           C
HETATM 1097 H241 CHL Q 397      37.730  29.940  79.450  1.00  0.00           H
HETATM 1098 H242 CHL Q 397      36.340  29.170  78.630  1.00  0.00           H
HETATM 1099  C25 CHL Q 397      36.290  28.950  80.780  1.00  0.00           C
HETATM 1100 H251 CHL Q 397      35.510  28.190  80.820  1.00  0.00           H
HETATM 1101  C26 CHL Q 397      35.510  30.300  80.870  1.00  0.00           C
HETATM 1102 H261 CHL Q 397      34.840  30.250  81.730  1.00  0.00           H
HETATM 1103 H262 CHL Q 397      34.950  30.410  79.930  1.00  0.00           H
HETATM 1104 H263 CHL Q 397      36.110  31.200  81.000  1.00  0.00           H
HETATM 1105  C27 CHL Q 397      37.080  28.730  82.110  1.00  0.00           C
HETATM 1106 H271 CHL Q 397      37.910  29.440  82.170  1.00  0.00           H
HETATM 1107 H272 CHL Q 397      37.440  27.700  82.170  1.00  0.00           H
HETATM 1108 H273 CHL Q 397      36.530  29.040  83.000  1.00  0.00           H
HETATM 1109  O1  CHL Q 397      50.100  23.330  74.430  1.00  0.00           O
HETATM 1110  HO1 CHL Q 397      50.050  23.210  73.460  1.00  0.00           H
HETATM 1111  C1  CHL R 398      61.280  85.930  62.540  1.00  0.00           C
HETATM 1112  H11 CHL R 398      60.940  86.200  63.540  1.00  0.00           H
HETATM 1113  H12 CHL R 398      60.710  86.550  61.850  1.00  0.00           H
HETATM 1114  C2  CHL R 398      62.780  86.320  62.520  1.00  0.00           C
HETATM 1115  H21 CHL R 398      63.100  86.480  61.490  1.00  0.00           H
HETATM 1116  H22 CHL R 398      62.900  87.340  62.900  1.00  0.00           H
HETATM 1117  C3  CHL R 398      63.760  85.340  63.300  1.00  0.00           C
HETATM 1118  H31 CHL R 398      63.610  85.520  64.370  1.00  0.00           H
HETATM 1119  C4  CHL R 398      63.500  83.860  62.920  1.00  0.00           C
HETATM 1120  H41 CHL R 398      63.960  83.630  61.960  1.00  0.00           H
HETATM 1121  H42 CHL R 398      64.090  83.280  63.630  1.00  0.00           H
HETATM 1122  C5  CHL R 398      62.000  83.550  62.970  1.00  0.00           C
HETATM 1123  C6  CHL R 398      61.580  82.430  63.620  1.00  0.00           C
HETATM 1124  H61 CHL R 398      62.280  81.740  64.080  1.00  0.00           H
HETATM 1125  C7  CHL R 398      60.180  81.960  63.690  1.00  0.00           C
HETATM 1126  H71 CHL R 398      60.240  80.880  63.610  1.00  0.00           H
HETATM 1127  H72 CHL R 398      59.800  82.070  64.700  1.00  0.00           H
HETATM 1128  C8  CHL R 398      59.290  82.630  62.600  1.00  0.00           C
HETATM 1129  H81 CHL R 398      59.520  82.220  61.610  1.00  0.00           H
HETATM 1130  C9  CHL R 398      59.530  84.160  62.540  1.00  0.00           C
HETATM 1131  H91 CHL R 398      59.250  84.520  63.540  1.00  0.00           H
HETATM 1132  C10 CHL R 398      61.070  84.460  62.170  1.00  0.00           C
HETATM 1133  C11 CHL R 398      58.500  84.980  61.660  1.00  0.00           C
HETATM 1134 H111 CHL R 398      58.690  86.050  61.710  1.00  0.00           H
HETATM 1135 H112 CHL R 398      58.720  84.800  60.610  1.00  0.00           H
HETATM 1136  C12 CHL R 398      57.040  84.590  61.920  1.00  0.00           C
HETATM 1137 H121 CHL R 398      56.700  85.040  62.860  1.00  0.00           H
HETATM 1138 H122 CHL R 398      56.260  85.080  61.320  1.00  0.00           H
HETATM 1139  C13 CHL R 398      56.760  83.050  61.880  1.00  0.00           C
HETATM 1140  C14 CHL R 398      57.750  82.490  62.970  1.00  0.00           C
HETATM 1141 H141 CHL R 398      57.620  83.100  63.870  1.00  0.00           H
HETATM 1142  C15 CHL R 398      57.210  81.100  63.420  1.00  0.00           C
HETATM 1143 H151 CHL R 398      57.600  80.230  62.870  1.00  0.00           H
HETATM 1144 H152 CHL R 398      57.410  80.980  64.480  1.00  0.00           H
HETATM 1145  C16 CHL R 398      55.710  81.230  63.170  1.00  0.00           C
HETATM 1146 H161 CHL R 398      55.240  80.480  62.530  1.00  0.00           H
HETATM 1147 H162 CHL R 398      55.180  80.990  64.090  1.00  0.00           H
HETATM 1148  C17 CHL R 398      55.370  82.640  62.520  1.00  0.00           C
HETATM 1149 H171 CHL R 398      55.180  83.260  63.400  1.00  0.00           H
HETATM 1150  C18 CHL R 398      56.930  82.410  60.430  1.00  0.00           C
HETATM 1151 H181 CHL R 398      57.960  82.580  60.100  1.00  0.00           H
HETATM 1152 H182 CHL R 398      56.400  82.950  59.640  1.00  0.00           H
HETATM 1153 H183 CHL R 398      56.730  81.340  60.470  1.00  0.00           H
HETATM 1154  C19 CHL R 398      61.340  84.350  60.600  1.00  0.00           C
HETATM 1155 H191 CHL R 398      62.340  84.770  60.450  1.00  0.00           H
HETATM 1156 H192 CHL R 398      60.720  85.010  59.990  1.00  0.00           H
HETATM 1157 H193 CHL R 398      61.260  83.400  60.070  1.00  0.00           H
HETATM 1158  C20 CHL R 398      54.090  82.550  61.530  1.00  0.00           C
HETATM 1159 H201 CHL R 398      54.300  81.790  60.780  1.00  0.00           H
HETATM 1160  C21 CHL R 398      53.770  83.880  60.820  1.00  0.00           C
HETATM 1161 H211 CHL R 398      52.860  83.840  60.220  1.00  0.00           H
HETATM 1162 H212 CHL R 398      54.490  84.170  60.050  1.00  0.00           H
HETATM 1163 H213 CHL R 398      53.800  84.770  61.440  1.00  0.00           H
HETATM 1164  C22 CHL R 398      52.860  82.170  62.400  1.00  0.00           C
HETATM 1165 H221 CHL R 398      53.050  81.260  62.980  1.00  0.00           H
HETATM 1166 H222 CHL R 398      52.800  82.990  63.120  1.00  0.00           H
HETATM 1167  C23 CHL R 398      51.510  81.950  61.600  1.00  0.00           C
HETATM 1168 H231 CHL R 398      51.250  82.970  61.310  1.00  0.00           H
HETATM 1169 H232 CHL R 398      51.700  81.350  60.710  1.00  0.00           H
HETATM 1170  C24 CHL R 398      50.320  81.390  62.420  1.00  0.00           C
HETATM 1171 H241 CHL R 398      50.630  80.510  62.980  1.00  0.00           H
HETATM 1172 H242 CHL R 398      50.070  82.060  63.240  1.00  0.00           H
HETATM 1173  C25 CHL R 398      48.940  81.080  61.760  1.00  0.00           C
HETATM 1174 H251 CHL R 398      48.370  80.360  62.350  1.00  0.00           H
HETATM 1175  C26 CHL R 398      49.100  80.470  60.370  1.00  0.00           C
HETATM 1176 H261 CHL R 398      49.880  80.990  59.820  1.00  0.00           H
HETATM 1177 H262 CHL R 398      48.160  80.560  59.820  1.00  0.00           H
HETATM 1178 H263 CHL R 398      49.390  79.420  60.440  1.00  0.00           H
HETATM 1179  C27 CHL R 398      48.190  82.400  61.550  1.00  0.00           C
HETATM 1180 H271 CHL R 398      48.590  83.040  60.770  1.00  0.00           H
HETATM 1181 H272 CHL R 398      48.240  83.000  62.460  1.00  0.00           H
HETATM 1182 H273 CHL R 398      47.130  82.310  61.290  1.00  0.00           H
HETATM 1183  O1  CHL R 398      65.120  85.550  62.870  1.00  0.00           O
HETATM 1184  HO1 CHL R 398      65.230  86.490  63.100  1.00  0.00           H
HETATM 1185  C1  CHL S 399      44.520  79.510  18.680  1.00  0.00           C
HETATM 1186  H11 CHL S 399      44.140  79.670  17.670  1.00  0.00           H
HETATM 1187  H12 CHL S 399      44.040  78.600  19.060  1.00  0.00           H
HETATM 1188  C2  CHL S 399      46.060  79.340  18.500  1.00  0.00           C
HETATM 1189  H21 CHL S 399      46.500  78.960  19.430  1.00  0.00           H
HETATM 1190  H22 CHL S 399      46.210  78.570  17.740  1.00  0.00           H
HETATM 1191  C3  CHL S 399      46.710  80.680  17.990  1.00  0.00           C
HETATM 1192  H31 CHL S 399      46.370  80.740  16.950  1.00  0.00           H
HETATM 1193  C4  CHL S 399      46.490  81.810  18.890  1.00  0.00           C
HETATM 1194  H41 CHL S 399      47.150  81.610  19.730  1.00  0.00           H
HETATM 1195  H42 CHL S 399      46.910  82.700  18.430  1.00  0.00           H
HETATM 1196  C5  CHL S 399      45.000  81.880  19.270  1.00  0.00           C
HETATM 1197  C6  CHL S 399      44.530  83.090  19.350  1.00  0.00           C
HETATM 1198  H61 CHL S 399      45.210  83.920  19.180  1.00  0.00           H
HETATM 1199  C7  CHL S 399      43.070  83.520  19.670  1.00  0.00           C
HETATM 1200  H71 CHL S 399      43.160  84.320  20.410  1.00  0.00           H
HETATM 1201  H72 CHL S 399      42.570  83.890  18.760  1.00  0.00           H
HETATM 1202  C8  CHL S 399      42.270  82.390  20.210  1.00  0.00           C
HETATM 1203  H81 CHL S 399      42.470  82.360  21.290  1.00  0.00           H
HETATM 1204  C9  CHL S 399      42.590  80.990  19.550  1.00  0.00           C
HETATM 1205  H91 CHL S 399      42.220  81.100  18.530  1.00  0.00           H
HETATM 1206  C10 CHL S 399      44.110  80.670  19.610  1.00  0.00           C
HETATM 1207  C11 CHL S 399      41.650  79.810  19.980  1.00  0.00           C
HETATM 1208 H111 CHL S 399      41.740  79.000  19.260  1.00  0.00           H
HETATM 1209 H112 CHL S 399      42.000  79.450  20.950  1.00  0.00           H
HETATM 1210  C12 CHL S 399      40.140  80.220  19.980  1.00  0.00           C
HETATM 1211 H121 CHL S 399      39.760  80.180  18.960  1.00  0.00           H
HETATM 1212 H122 CHL S 399      39.500  79.490  20.490  1.00  0.00           H
HETATM 1213  C13 CHL S 399      39.830  81.580  20.740  1.00  0.00           C
HETATM 1214  C14 CHL S 399      40.710  82.730  20.130  1.00  0.00           C
HETATM 1215 H141 CHL S 399      40.510  82.770  19.050  1.00  0.00           H
HETATM 1216  C15 CHL S 399      40.140  84.020  20.720  1.00  0.00           C
HETATM 1217 H151 CHL S 399      40.610  84.290  21.670  1.00  0.00           H
HETATM 1218 H152 CHL S 399      40.370  84.940  20.180  1.00  0.00           H
HETATM 1219  C16 CHL S 399      38.590  83.690  20.970  1.00  0.00           C
HETATM 1220 H161 CHL S 399      38.360  83.790  22.040  1.00  0.00           H
HETATM 1221 H162 CHL S 399      37.890  84.270  20.360  1.00  0.00           H
HETATM 1222  C17 CHL S 399      38.370  82.130  20.690  1.00  0.00           C
HETATM 1223 H171 CHL S 399      38.250  82.150  19.600  1.00  0.00           H
HETATM 1224  C18 CHL S 399      40.080  81.260  22.290  1.00  0.00           C
HETATM 1225 H181 CHL S 399      41.140  81.100  22.470  1.00  0.00           H
HETATM 1226 H182 CHL S 399      39.390  80.510  22.680  1.00  0.00           H
HETATM 1227 H183 CHL S 399      39.870  82.180  22.850  1.00  0.00           H
HETATM 1228  C19 CHL S 399      44.560  80.400  21.100  1.00  0.00           C
HETATM 1229 H191 CHL S 399      44.320  81.140  21.870  1.00  0.00           H
HETATM 1230 H192 CHL S 399      45.650  80.370  21.070  1.00  0.00           H
HETATM 1231 H193 CHL S 399      44.300  79.410  21.480  1.00  0.00           H
HETATM 1232  C20 CHL S 399      37.170  81.420  21.520  1.00  0.00           C
HETATM 1233 H201 CHL S 399      37.470  81.430  22.560  1.00  0.00           H
HETATM 1234  C21 CHL S 399      37.000  79.980  21.120  1.00  0.00           C
HETATM 1235 H211 CHL S 399      36.740  79.770  20.080  1.00  0.00           H
HETATM 1236 H212 CHL S 399      36.270  79.450  21.740  1.00  0.00           H
HETATM 1237 H213 CHL S 399      37.820  79.350  21.470  1.00  0.00           H
HETATM 1238  C22 CHL S 399      35.740  82.120  21.310  1.00  0.00           C
HETATM 1239 H221 CHL S 399      35.840  83.210  21.310  1.00  0.00           H
HETATM 1240 H222 CHL S 399      35.450  81.870  20.280  1.00  0.00           H
HETATM 1241  C23 CHL S 399      34.730  81.820  22.430  1.00  0.00           C
HETATM 1242 H231 CHL S 399      34.230  80.870  22.220  1.00  0.00           H
HETATM 1243 H232 CHL S 399      35.220  81.700  23.400  1.00  0.00           H
HETATM 1244  C24 CHL S 399      33.570  82.870  22.540  1.00  0.00           C
HETATM 1245 H241 CHL S 399      34.020  83.840  22.730  1.00  0.00           H
HETATM 1246 H242 CHL S 399      33.050  82.990  21.590  1.00  0.00           H
HETATM 1247  C25 CHL S 399      32.530  82.470  23.630  1.00  0.00           C
HETATM 1248 H251 CHL S 399      32.090  81.500  23.370  1.00  0.00           H
HETATM 1249  C26 CHL S 399      31.340  83.440  23.640  1.00  0.00           C
HETATM 1250 H261 CHL S 399      30.550  83.130  24.330  1.00  0.00           H
HETATM 1251 H262 CHL S 399      30.970  83.430  22.610  1.00  0.00           H
HETATM 1252 H263 CHL S 399      31.760  84.430  23.800  1.00  0.00           H
HETATM 1253  C27 CHL S 399      33.080  82.330  25.080  1.00  0.00           C
HETATM 1254 H271 CHL S 399      33.540  83.290  25.320  1.00  0.00           H
HETATM 1255 H272 CHL S 399      33.860  81.560  25.140  1.00  0.00           H
HETATM 1256 H273 CHL S 399      32.310  82.060  25.810  1.00  0.00           H
HETATM 1257  O1  CHL S 399      48.110  80.490  17.820  1.00  0.00           O
HETATM 1258  HO1 CHL S 399      48.310  81.200  17.180  1.00  0.00           H
HETATM 1259  C1  CHL T 400      57.360  48.030  81.700  1.00  0.00           C
HETATM 1260  H11 CHL T 400      57.540  48.810  80.950  1.00  0.00           H
HETATM 1261  H12 CHL T 400      56.580  47.430  81.220  1.00  0.00           H
HETATM 1262  C2  CHL T 400      58.840  47.380  81.740  1.00  0.00           C
HETATM 1263  H21 CHL T 400      58.800  46.390  82.200  1.00  0.00           H
HETATM 1264  H22 CHL T 400      59.150  47.150  80.720  1.00  0.00           H
HETATM 1265  C3  CHL T 400      59.930  48.260  82.510  1.00  0.00           C
HETATM 1266  H31 CHL T 400      60.280  48.980  81.770  1.00  0.00           H
HETATM 1267  C4  CHL T 400      59.400  48.900  83.870  1.00  0.00           C
HETATM 1268  H41 CHL T 400      59.340  48.190  84.690  1.00  0.00           H
HETATM 1269  H42 CHL T 400      60.160  49.640  84.150  1.00  0.00           H
HETATM 1270  C5  CHL T 400      57.950  49.460  83.670  1.00  0.00           C
HETATM 1271  C6  CHL T 400      57.800  50.730  84.080  1.00  0.00           C
HETATM 1272  H61 CHL T 400      58.690  51.240  84.430  1.00  0.00           H
HETATM 1273  C7  CHL T 400      56.410  51.420  84.120  1.00  0.00           C
HETATM 1274  H71 CHL T 400      56.400  51.920  85.090  1.00  0.00           H
HETATM 1275  H72 CHL T 400      56.350  52.150  83.310  1.00  0.00           H
HETATM 1276  C8  CHL T 400      55.230  50.390  84.060  1.00  0.00           C
HETATM 1277  H81 CHL T 400      55.100  49.910  85.030  1.00  0.00           H
HETATM 1278  C9  CHL T 400      55.470  49.360  82.920  1.00  0.00           C
HETATM 1279  H91 CHL T 400      55.560  50.000  82.050  1.00  0.00           H
HETATM 1280  C10 CHL T 400      56.860  48.540  83.110  1.00  0.00           C
HETATM 1281  C11 CHL T 400      54.260  48.470  82.440  1.00  0.00           C
HETATM 1282 H111 CHL T 400      54.540  48.100  81.450  1.00  0.00           H
HETATM 1283 H112 CHL T 400      53.940  47.660  83.090  1.00  0.00           H
HETATM 1284  C12 CHL T 400      52.910  49.310  82.410  1.00  0.00           C
HETATM 1285 H121 CHL T 400      53.100  50.050  81.630  1.00  0.00           H
HETATM 1286 H122 CHL T 400      52.040  48.730  82.080  1.00  0.00           H
HETATM 1287  C13 CHL T 400      52.630  50.190  83.690  1.00  0.00           C
HETATM 1288  C14 CHL T 400      53.870  51.110  83.790  1.00  0.00           C
HETATM 1289 H141 CHL T 400      54.060  51.570  82.820  1.00  0.00           H
HETATM 1290  C15 CHL T 400      53.410  52.250  84.780  1.00  0.00           C
HETATM 1291 H151 CHL T 400      53.650  51.850  85.770  1.00  0.00           H
HETATM 1292 H152 CHL T 400      53.940  53.160  84.460  1.00  0.00           H
HETATM 1293  C16 CHL T 400      51.900  52.410  84.590  1.00  0.00           C
HETATM 1294 H161 CHL T 400      51.420  52.320  85.570  1.00  0.00           H
HETATM 1295 H162 CHL T 400      51.720  53.360  84.070  1.00  0.00           H
HETATM 1296  C17 CHL T 400      51.490  51.270  83.550  1.00  0.00           C
HETATM 1297 H171 CHL T 400      51.650  51.740  82.580  1.00  0.00           H
HETATM 1298  C18 CHL T 400      52.380  49.220  84.890  1.00  0.00           C
HETATM 1299 H181 CHL T 400      51.560  48.560  84.600  1.00  0.00           H
HETATM 1300 H182 CHL T 400      52.140  49.810  85.780  1.00  0.00           H
HETATM 1301 H183 CHL T 400      53.300  48.650  85.000  1.00  0.00           H
HETATM 1302  C19 CHL T 400      56.630  47.310  83.980  1.00  0.00           C
HETATM 1303 H191 CHL T 400      55.780  46.770  83.570  1.00  0.00           H
HETATM 1304 H192 CHL T 400      56.280  47.730  84.920  1.00  0.00           H
HETATM 1305 H193 CHL T 400      57.540  46.750  84.230  1.00  0.00           H
HETATM 1306  C20 CHL T 400      50.010  50.790  83.760  1.00  0.00           C
HETATM 1307 H201 CHL T 400      50.000  50.240  84.700  1.00  0.00           H
HETATM 1308  C21 CHL T 400      49.520  49.810  82.610  1.00  0.00           C
HETATM 1309 H211 CHL T 400      48.480  49.520  82.780  1.00  0.00           H
HETATM 1310 H212 CHL T 400      50.110  48.890  82.660  1.00  0.00           H
HETATM 1311 H213 CHL T 400      49.600  50.260  81.620  1.00  0.00           H
HETATM 1312  C22 CHL T 400      48.980  52.000  84.020  1.00  0.00           C
HETATM 1313 H221 CHL T 400      49.330  52.660  84.820  1.00  0.00           H
HETATM 1314 H222 CHL T 400      48.740  52.540  83.100  1.00  0.00           H
HETATM 1315  C23 CHL T 400      47.630  51.430  84.560  1.00  0.00           C
HETATM 1316 H231 CHL T 400      47.260  50.760  83.780  1.00  0.00           H
HETATM 1317 H232 CHL T 400      47.750  50.720  85.380  1.00  0.00           H
HETATM 1318  C24 CHL T 400      46.560  52.560  84.850  1.00  0.00           C
HETATM 1319 H241 CHL T 400      46.600  53.280  84.030  1.00  0.00           H
HETATM 1320 H242 CHL T 400      45.560  52.110  84.870  1.00  0.00           H
HETATM 1321  C25 CHL T 400      46.710  53.280  86.230  1.00  0.00           C
HETATM 1322 H251 CHL T 400      47.780  53.430  86.420  1.00  0.00           H
HETATM 1323  C26 CHL T 400      46.270  52.320  87.370  1.00  0.00           C
HETATM 1324 H261 CHL T 400      46.340  52.640  88.410  1.00  0.00           H
HETATM 1325 H262 CHL T 400      46.890  51.420  87.400  1.00  0.00           H
HETATM 1326 H263 CHL T 400      45.260  51.950  87.240  1.00  0.00           H
HETATM 1327  C27 CHL T 400      45.960  54.560  86.310  1.00  0.00           C
HETATM 1328 H271 CHL T 400      45.910  54.910  87.340  1.00  0.00           H
HETATM 1329 H272 CHL T 400      44.940  54.390  85.970  1.00  0.00           H
HETATM 1330 H273 CHL T 400      46.460  55.310  85.700  1.00  0.00           H
HETATM 1331  O1  CHL T 400      61.010  47.400  82.890  1.00  0.00           O
HETATM 1332  HO1 CHL T 400      61.720  47.530  82.240  1.00  0.00           H
HETATM 1333  C1  CHL U 401      70.180  77.440 110.080  1.00  0.00           C
HETATM 1334  H11 CHL U 401      70.110  76.800 110.960  1.00  0.00           H
HETATM 1335  H12 CHL U 401      69.520  78.290 110.230  1.00  0.00           H
HETATM 1336  C2  CHL U 401      71.740  77.800 110.130  1.00  0.00           C
HETATM 1337  H21 CHL U 401      71.960  78.580 109.400  1.00  0.00           H
HETATM 1338  H22 CHL U 401      71.890  78.120 111.160  1.00  0.00           H
HETATM 1339  C3  CHL U 401      72.620  76.610 109.900  1.00  0.00           C
HETATM 1340  H31 CHL U 401      72.380  75.920 110.710  1.00  0.00           H
HETATM 1341  C4  CHL U 401      72.230  75.890 108.640  1.00  0.00           C
HETATM 1342  H41 CHL U 401      72.420  76.560 107.800  1.00  0.00           H
HETATM 1343  H42 CHL U 401      72.980  75.100 108.570  1.00  0.00           H
HETATM 1344  C5  CHL U 401      70.820  75.490 108.580  1.00  0.00           C
HETATM 1345  C6  CHL U 401      70.540  74.240 108.250  1.00  0.00           C
HETATM 1346  H61 CHL U 401      71.300  73.460 108.110  1.00  0.00           H
HETATM 1347  C7  CHL U 401      69.180  73.670 107.990  1.00  0.00           C
HETATM 1348  H71 CHL U 401      69.250  73.190 107.010  1.00  0.00           H
HETATM 1349  H72 CHL U 401      68.910  72.890 108.700  1.00  0.00           H
HETATM 1350  C8  CHL U 401      68.000  74.720 108.050  1.00  0.00           C
HETATM 1351  H81 CHL U 401      68.050  75.140 107.040  1.00  0.00           H
HETATM 1352  C9  CHL U 401      68.320  75.780 109.190  1.00  0.00           C
HETATM 1353  H91 CHL U 401      68.410  75.140 110.070  1.00  0.00           H
HETATM 1354  C10 CHL U 401      69.720  76.510 108.920  1.00  0.00           C
HETATM 1355  C11 CHL U 401      67.080  76.760 109.340  1.00  0.00           C
HETATM 1356 H111 CHL U 401      67.270  77.420 110.190  1.00  0.00           H
HETATM 1357 H112 CHL U 401      66.930  77.450 108.510  1.00  0.00           H
HETATM 1358  C12 CHL U 401      65.710  76.040 109.680  1.00  0.00           C
HETATM 1359 H121 CHL U 401      65.710  75.550 110.650  1.00  0.00           H
HETATM 1360 H122 CHL U 401      65.000  76.860 109.830  1.00  0.00           H
HETATM 1361  C13 CHL U 401      65.350  75.080 108.520  1.00  0.00           C
HETATM 1362  C14 CHL U 401      66.530  74.060 108.320  1.00  0.00           C
HETATM 1363 H141 CHL U 401      66.640  73.480 109.250  1.00  0.00           H
HETATM 1364  C15 CHL U 401      66.160  72.970 107.310  1.00  0.00           C
HETATM 1365 H151 CHL U 401      66.440  73.400 106.340  1.00  0.00           H
HETATM 1366 H152 CHL U 401      66.580  71.980 107.480  1.00  0.00           H
HETATM 1367  C16 CHL U 401      64.620  72.900 107.590  1.00  0.00           C
HETATM 1368 H161 CHL U 401      64.180  72.960 106.590  1.00  0.00           H
HETATM 1369 H162 CHL U 401      64.440  71.860 107.890  1.00  0.00           H
HETATM 1370  C17 CHL U 401      64.240  74.010 108.660  1.00  0.00           C
HETATM 1371 H171 CHL U 401      64.360  73.480 109.600  1.00  0.00           H
HETATM 1372  C18 CHL U 401      65.170  75.940 107.230  1.00  0.00           C
HETATM 1373 H181 CHL U 401      64.890  75.260 106.430  1.00  0.00           H
HETATM 1374 H182 CHL U 401      66.090  76.470 106.970  1.00  0.00           H
HETATM 1375 H183 CHL U 401      64.430  76.720 107.400  1.00  0.00           H
HETATM 1376  C19 CHL U 401      69.680  77.530 107.730  1.00  0.00           C
HETATM 1377 H191 CHL U 401      69.470  77.050 106.770  1.00  0.00           H
HETATM 1378 H192 CHL U 401      70.640  78.040 107.590  1.00  0.00           H
HETATM 1379 H193 CHL U 401      68.920  78.300 107.860  1.00  0.00           H
HETATM 1380  C20 CHL U 401      62.700  74.510 108.470  1.00  0.00           C
HETATM 1381 H201 CHL U 401      62.550  74.800 107.430  1.00  0.00           H
HETATM 1382  C21 CHL U 401      62.500  75.780 109.310  1.00  0.00           C
HETATM 1383 H211 CHL U 401      62.830  75.470 110.300  1.00  0.00           H
HETATM 1384 H212 CHL U 401      61.420  75.900 109.350  1.00  0.00           H
HETATM 1385 H213 CHL U 401      62.990  76.610 108.800  1.00  0.00           H
HETATM 1386  C22 CHL U 401      61.780  73.310 108.740  1.00  0.00           C
HETATM 1387 H221 CHL U 401      62.170  72.400 108.290  1.00  0.00           H
HETATM 1388 H222 CHL U 401      61.790  73.110 109.810  1.00  0.00           H
HETATM 1389  C23 CHL U 401      60.390  73.620 108.350  1.00  0.00           C
HETATM 1390 H231 CHL U 401      60.110  74.640 108.590  1.00  0.00           H
HETATM 1391 H232 CHL U 401      60.240  73.620 107.270  1.00  0.00           H
HETATM 1392  C24 CHL U 401      59.330  72.650 108.950  1.00  0.00           C
HETATM 1393 H241 CHL U 401      59.590  71.660 108.570  1.00  0.00           H
HETATM 1394 H242 CHL U 401      59.470  72.770 110.030  1.00  0.00           H
HETATM 1395  C25 CHL U 401      57.860  73.040 108.690  1.00  0.00           C
HETATM 1396 H251 CHL U 401      57.840  74.130 108.770  1.00  0.00           H
HETATM 1397  C26 CHL U 401      56.980  72.500 109.810  1.00  0.00           C
HETATM 1398 H261 CHL U 401      55.980  72.940 109.720  1.00  0.00           H
HETATM 1399 H262 CHL U 401      57.510  72.870 110.690  1.00  0.00           H
HETATM 1400 H263 CHL U 401      56.860  71.420 109.890  1.00  0.00           H
HETATM 1401  C27 CHL U 401      57.360  72.740 107.320  1.00  0.00           C
HETATM 1402 H271 CHL U 401      57.910  73.280 106.540  1.00  0.00           H
HETATM 1403 H272 CHL U 401      56.310  73.040 107.290  1.00  0.00           H
HETATM 1404 H273 CHL U 401      57.360  71.670 107.090  1.00  0.00           H
HETATM 1405  O1  CHL U 401      74.000  76.960 109.840  1.00  0.00           O
HETATM 1406  HO1 CHL U 401      74.420  76.190 109.400  1.00  0.00           H
HETATM 1407  C1  CHL V 402      55.310  28.820  86.550  1.00  0.00           C
HETATM 1408  H11 CHL V 402      55.320  29.910  86.680  1.00  0.00           H
HETATM 1409  H12 CHL V 402      55.420  28.590  85.490  1.00  0.00           H
HETATM 1410  C2  CHL V 402      56.680  28.350  87.160  1.00  0.00           C
HETATM 1411  H21 CHL V 402      56.910  27.340  86.800  1.00  0.00           H
HETATM 1412  H22 CHL V 402      57.560  28.940  86.880  1.00  0.00           H
HETATM 1413  C3  CHL V 402      56.680  28.430  88.730  1.00  0.00           C
HETATM 1414  H31 CHL V 402      56.590  29.410  89.190  1.00  0.00           H
HETATM 1415  C4  CHL V 402      55.450  27.680  89.250  1.00  0.00           C
HETATM 1416  H41 CHL V 402      55.490  26.610  89.040  1.00  0.00           H
HETATM 1417  H42 CHL V 402      55.440  27.750  90.340  1.00  0.00           H
HETATM 1418  C5  CHL V 402      54.210  28.270  88.740  1.00  0.00           C
HETATM 1419  C6  CHL V 402      53.180  28.570  89.550  1.00  0.00           C
HETATM 1420  H61 CHL V 402      53.290  28.400  90.620  1.00  0.00           H
HETATM 1421  C7  CHL V 402      51.740  28.910  89.110  1.00  0.00           C
HETATM 1422  H71 CHL V 402      51.040  28.360  89.750  1.00  0.00           H
HETATM 1423  H72 CHL V 402      51.550  29.930  89.440  1.00  0.00           H
HETATM 1424  C8  CHL V 402      51.510  28.730  87.590  1.00  0.00           C
HETATM 1425  H81 CHL V 402      51.220  27.690  87.430  1.00  0.00           H
HETATM 1426  C9  CHL V 402      52.780  29.160  86.860  1.00  0.00           C
HETATM 1427  H91 CHL V 402      53.000  30.110  87.340  1.00  0.00           H
HETATM 1428  C10 CHL V 402      54.000  28.230  87.230  1.00  0.00           C
HETATM 1429  C11 CHL V 402      52.560  29.330  85.300  1.00  0.00           C
HETATM 1430 H111 CHL V 402      53.460  29.890  85.020  1.00  0.00           H
HETATM 1431 H112 CHL V 402      52.440  28.340  84.850  1.00  0.00           H
HETATM 1432  C12 CHL V 402      51.290  30.160  84.960  1.00  0.00           C
HETATM 1433 H121 CHL V 402      51.540  31.160  85.320  1.00  0.00           H
HETATM 1434 H122 CHL V 402      51.230  30.240  83.870  1.00  0.00           H
HETATM 1435  C13 CHL V 402      49.940  29.570  85.660  1.00  0.00           C
HETATM 1436  C14 CHL V 402      50.310  29.610  87.120  1.00  0.00           C
HETATM 1437 H141 CHL V 402      50.670  30.580  87.460  1.00  0.00           H
HETATM 1438  C15 CHL V 402      48.920  29.390  87.890  1.00  0.00           C
HETATM 1439 H151 CHL V 402      48.680  28.340  88.050  1.00  0.00           H
HETATM 1440 H152 CHL V 402      48.880  29.810  88.900  1.00  0.00           H
HETATM 1441  C16 CHL V 402      47.850  30.060  86.950  1.00  0.00           C
HETATM 1442 H161 CHL V 402      46.990  29.400  86.810  1.00  0.00           H
HETATM 1443 H162 CHL V 402      47.530  31.020  87.350  1.00  0.00           H
HETATM 1444  C17 CHL V 402      48.600  30.400  85.580  1.00  0.00           C
HETATM 1445 H171 CHL V 402      48.780  31.480  85.620  1.00  0.00           H
HETATM 1446  C18 CHL V 402      49.700  28.130  85.120  1.00  0.00           C
HETATM 1447 H181 CHL V 402      49.570  28.110  84.040  1.00  0.00           H
HETATM 1448 H182 CHL V 402      48.790  27.680  85.540  1.00  0.00           H
HETATM 1449 H183 CHL V 402      50.540  27.490  85.390  1.00  0.00           H
HETATM 1450  C19 CHL V 402      53.690  26.850  86.700  1.00  0.00           C
HETATM 1451 H191 CHL V 402      52.900  26.410  87.310  1.00  0.00           H
HETATM 1452 H192 CHL V 402      54.570  26.250  86.950  1.00  0.00           H
HETATM 1453 H193 CHL V 402      53.410  26.830  85.640  1.00  0.00           H
HETATM 1454  C20 CHL V 402      47.670  30.100  84.350  1.00  0.00           C
HETATM 1455 H201 CHL V 402      47.290  29.080  84.210  1.00  0.00           H
HETATM 1456  C21 CHL V 402      48.490  30.540  83.060  1.00  0.00           C
HETATM 1457 H211 CHL V 402      49.000  31.510  83.150  1.00  0.00           H
HETATM 1458 H212 CHL V 402      47.850  30.540  82.180  1.00  0.00           H
HETATM 1459 H213 CHL V 402      49.130  29.690  82.830  1.00  0.00           H
HETATM 1460  C22 CHL V 402      46.330  30.880  84.380  1.00  0.00           C
HETATM 1461 H221 CHL V 402      45.770  30.650  83.470  1.00  0.00           H
HETATM 1462 H222 CHL V 402      45.700  30.480  85.180  1.00  0.00           H
HETATM 1463  C23 CHL V 402      46.330  32.400  84.620  1.00  0.00           C
HETATM 1464 H231 CHL V 402      46.920  32.510  85.530  1.00  0.00           H
HETATM 1465 H232 CHL V 402      46.990  32.870  83.890  1.00  0.00           H
HETATM 1466  C24 CHL V 402      45.020  33.180  84.770  1.00  0.00           C
HETATM 1467 H241 CHL V 402      44.330  32.710  85.480  1.00  0.00           H
HETATM 1468 H242 CHL V 402      45.360  34.060  85.300  1.00  0.00           H
HETATM 1469  C25 CHL V 402      44.420  33.580  83.380  1.00  0.00           C
HETATM 1470 H251 CHL V 402      44.190  32.650  82.850  1.00  0.00           H
HETATM 1471  C26 CHL V 402      43.170  34.450  83.540  1.00  0.00           C
HETATM 1472 H261 CHL V 402      42.770  34.770  82.580  1.00  0.00           H
HETATM 1473 H262 CHL V 402      43.390  35.360  84.090  1.00  0.00           H
HETATM 1474 H263 CHL V 402      42.350  33.990  84.090  1.00  0.00           H
HETATM 1475  C27 CHL V 402      45.420  34.360  82.470  1.00  0.00           C
HETATM 1476 H271 CHL V 402      46.160  33.790  81.910  1.00  0.00           H
HETATM 1477 H272 CHL V 402      45.840  35.140  83.110  1.00  0.00           H
HETATM 1478 H273 CHL V 402      44.850  34.780  81.640  1.00  0.00           H
HETATM 1479  O1  CHL V 402      57.820  27.840  89.360  1.00  0.00           O
HETATM 1480  HO1 CHL V 402      58.580  28.220  88.880  1.00  0.00           H
HETATM 1481  C1  CHL W 403      55.920  69.010  52.470  1.00  0.00           C
HETATM 1482  H11 CHL W 403      56.320  69.820  53.090  1.00  0.00           H
HETATM 1483  H12 CHL W 403      55.060  69.300  51.870  1.00  0.00           H
HETATM 1484  C2  CHL W 403      57.020  68.620  51.460  1.00  0.00           C
HETATM 1485  H21 CHL W 403      56.630  67.940  50.700  1.00  0.00           H
HETATM 1486  H22 CHL W 403      57.430  69.480  50.930  1.00  0.00           H
HETATM 1487  C3  CHL W 403      58.240  67.960  52.160  1.00  0.00           C
HETATM 1488  H31 CHL W 403      58.850  68.690  52.700  1.00  0.00           H
HETATM 1489  C4  CHL W 403      57.800  66.760  53.100  1.00  0.00           C
HETATM 1490  H41 CHL W 403      57.380  65.920  52.530  1.00  0.00           H
HETATM 1491  H42 CHL W 403      58.660  66.380  53.670  1.00  0.00           H
HETATM 1492  C5  CHL W 403      56.810  67.280  54.070  1.00  0.00           C
HETATM 1493  C6  CHL W 403      56.930  66.960  55.380  1.00  0.00           C
HETATM 1494  H61 CHL W 403      57.880  66.500  55.650  1.00  0.00           H
HETATM 1495  C7  CHL W 403      55.910  67.240  56.420  1.00  0.00           C
HETATM 1496  H71 CHL W 403      55.840  66.430  57.150  1.00  0.00           H
HETATM 1497  H72 CHL W 403      56.270  68.100  56.980  1.00  0.00           H
HETATM 1498  C8  CHL W 403      54.470  67.570  55.920  1.00  0.00           C
HETATM 1499  H81 CHL W 403      53.990  66.610  55.720  1.00  0.00           H
HETATM 1500  C9  CHL W 403      54.560  68.430  54.590  1.00  0.00           C
HETATM 1501  H91 CHL W 403      55.130  69.270  54.980  1.00  0.00           H
HETATM 1502  C10 CHL W 403      55.530  67.870  53.480  1.00  0.00           C
HETATM 1503  C11 CHL W 403      53.190  68.930  54.100  1.00  0.00           C
HETATM 1504 H111 CHL W 403      53.280  69.660  53.290  1.00  0.00           H
HETATM 1505 H112 CHL W 403      52.710  68.010  53.770  1.00  0.00           H
HETATM 1506  C12 CHL W 403      52.290  69.500  55.330  1.00  0.00           C
HETATM 1507 H121 CHL W 403      52.660  70.490  55.580  1.00  0.00           H
HETATM 1508 H122 CHL W 403      51.370  69.730  54.780  1.00  0.00           H
HETATM 1509  C13 CHL W 403      52.100  68.610  56.630  1.00  0.00           C
HETATM 1510  C14 CHL W 403      53.590  68.310  57.050  1.00  0.00           C
HETATM 1511 H141 CHL W 403      54.010  69.300  57.240  1.00  0.00           H
HETATM 1512  C15 CHL W 403      53.540  67.570  58.370  1.00  0.00           C
HETATM 1513 H151 CHL W 403      53.300  66.530  58.170  1.00  0.00           H
HETATM 1514 H152 CHL W 403      54.430  67.640  59.000  1.00  0.00           H
HETATM 1515  C16 CHL W 403      52.270  68.370  59.110  1.00  0.00           C
HETATM 1516 H161 CHL W 403      51.620  67.640  59.610  1.00  0.00           H
HETATM 1517 H162 CHL W 403      52.670  69.090  59.830  1.00  0.00           H
HETATM 1518  C17 CHL W 403      51.580  69.210  57.980  1.00  0.00           C
HETATM 1519 H171 CHL W 403      51.920  70.240  58.100  1.00  0.00           H
HETATM 1520  C18 CHL W 403      51.310  67.310  56.320  1.00  0.00           C
HETATM 1521 H181 CHL W 403      50.350  67.550  55.870  1.00  0.00           H
HETATM 1522 H182 CHL W 403      51.190  66.670  57.200  1.00  0.00           H
HETATM 1523 H183 CHL W 403      51.840  66.810  55.510  1.00  0.00           H
HETATM 1524  C19 CHL W 403      54.740  66.790  52.670  1.00  0.00           C
HETATM 1525 H191 CHL W 403      54.310  65.960  53.240  1.00  0.00           H
HETATM 1526 H192 CHL W 403      55.360  66.230  51.970  1.00  0.00           H
HETATM 1527 H193 CHL W 403      53.900  67.180  52.100  1.00  0.00           H
HETATM 1528  C20 CHL W 403      50.050  69.430  58.240  1.00  0.00           C
HETATM 1529 H201 CHL W 403      49.560  68.480  58.020  1.00  0.00           H
HETATM 1530  C21 CHL W 403      49.550  70.390  57.100  1.00  0.00           C
HETATM 1531 H211 CHL W 403      49.490  69.840  56.160  1.00  0.00           H
HETATM 1532 H212 CHL W 403      50.210  71.250  57.000  1.00  0.00           H
HETATM 1533 H213 CHL W 403      48.560  70.820  57.280  1.00  0.00           H
HETATM 1534  C22 CHL W 403      49.780  69.970  59.640  1.00  0.00           C
HETATM 1535 H221 CHL W 403      50.220  69.250  60.330  1.00  0.00           H
HETATM 1536 H222 CHL W 403      50.330  70.860  59.940  1.00  0.00           H
HETATM 1537  C23 CHL W 403      48.260  70.070  60.050  1.00  0.00           C
HETATM 1538 H231 CHL W 403      48.120  70.600  61.000  1.00  0.00           H
HETATM 1539 H232 CHL W 403      47.690  70.700  59.360  1.00  0.00           H
HETATM 1540  C24 CHL W 403      47.550  68.630  60.140  1.00  0.00           C
HETATM 1541 H241 CHL W 403      47.520  68.250  59.120  1.00  0.00           H
HETATM 1542 H242 CHL W 403      48.210  67.930  60.660  1.00  0.00           H
HETATM 1543  C25 CHL W 403      46.080  68.550  60.700  1.00  0.00           C
HETATM 1544 H251 CHL W 403      45.450  69.290  60.200  1.00  0.00           H
HETATM 1545  C26 CHL W 403      45.970  68.900  62.160  1.00  0.00           C
HETATM 1546 H261 CHL W 403      46.450  68.110  62.730  1.00  0.00           H
HETATM 1547 H262 CHL W 403      44.930  68.890  62.510  1.00  0.00           H
HETATM 1548 H263 CHL W 403      46.390  69.850  62.490  1.00  0.00           H
HETATM 1549  C27 CHL W 403      45.590  67.070  60.440  1.00  0.00           C
HETATM 1550 H271 CHL W 403      45.630  66.830  59.370  1.00  0.00           H
HETATM 1551 H272 CHL W 403      44.560  67.000  60.790  1.00  0.00           H
HETATM 1552 H273 CHL W 403      46.090  66.320  61.060  1.00  0.00           H
HETATM 1553  O1  CHL W 403      59.120  67.370  51.180  1.00  0.00           O
HETATM 1554  HO1 CHL W 403      59.830  66.990  51.730  1.00  0.00           H
HETATM 1555  C1  CHL X 404      48.980  28.300  67.590  1.00  0.00           C
HETATM 1556  H11 CHL X 404      48.500  27.510  68.170  1.00  0.00           H
HETATM 1557  H12 CHL X 404      49.070  29.260  68.110  1.00  0.00           H
HETATM 1558  C2  CHL X 404      50.430  27.740  67.390  1.00  0.00           C
HETATM 1559  H21 CHL X 404      50.960  28.570  66.920  1.00  0.00           H
HETATM 1560  H22 CHL X 404      50.880  27.370  68.320  1.00  0.00           H
HETATM 1561  C3  CHL X 404      50.420  26.460  66.550  1.00  0.00           C
HETATM 1562  H31 CHL X 404      49.980  25.620  67.110  1.00  0.00           H
HETATM 1563  C4  CHL X 404      49.600  26.620  65.220  1.00  0.00           C
HETATM 1564  H41 CHL X 404      50.260  27.170  64.530  1.00  0.00           H
HETATM 1565  H42 CHL X 404      49.580  25.690  64.640  1.00  0.00           H
HETATM 1566  C5  CHL X 404      48.120  27.260  65.510  1.00  0.00           C
HETATM 1567  C6  CHL X 404      47.070  26.770  64.900  1.00  0.00           C
HETATM 1568  H61 CHL X 404      47.220  25.950  64.210  1.00  0.00           H
HETATM 1569  C7  CHL X 404      45.650  27.310  65.090  1.00  0.00           C
HETATM 1570  H71 CHL X 404      45.230  27.160  64.100  1.00  0.00           H
HETATM 1571  H72 CHL X 404      45.040  26.660  65.730  1.00  0.00           H
HETATM 1572  C8  CHL X 404      45.620  28.730  65.640  1.00  0.00           C
HETATM 1573  H81 CHL X 404      45.860  29.420  64.820  1.00  0.00           H
HETATM 1574  C9  CHL X 404      46.640  28.870  66.820  1.00  0.00           C
HETATM 1575  H91 CHL X 404      46.430  28.060  67.520  1.00  0.00           H
HETATM 1576  C10 CHL X 404      48.110  28.530  66.320  1.00  0.00           C
HETATM 1577  C11 CHL X 404      46.510  30.150  67.660  1.00  0.00           C
HETATM 1578 H111 CHL X 404      47.100  30.240  68.570  1.00  0.00           H
HETATM 1579 H112 CHL X 404      46.900  30.980  67.060  1.00  0.00           H
HETATM 1580  C12 CHL X 404      45.060  30.460  67.920  1.00  0.00           C
HETATM 1581 H121 CHL X 404      44.720  29.680  68.610  1.00  0.00           H
HETATM 1582 H122 CHL X 404      45.100  31.430  68.430  1.00  0.00           H
HETATM 1583  C13 CHL X 404      44.160  30.470  66.590  1.00  0.00           C
HETATM 1584  C14 CHL X 404      44.240  29.000  66.070  1.00  0.00           C
HETATM 1585 H141 CHL X 404      44.020  28.280  66.860  1.00  0.00           H
HETATM 1586  C15 CHL X 404      43.100  28.800  65.120  1.00  0.00           C
HETATM 1587 H151 CHL X 404      43.410  29.070  64.110  1.00  0.00           H
HETATM 1588 H152 CHL X 404      42.580  27.840  65.220  1.00  0.00           H
HETATM 1589  C16 CHL X 404      42.000  29.850  65.620  1.00  0.00           C
HETATM 1590 H161 CHL X 404      41.680  30.530  64.820  1.00  0.00           H
HETATM 1591 H162 CHL X 404      41.030  29.380  65.830  1.00  0.00           H
HETATM 1592  C17 CHL X 404      42.580  30.540  66.880  1.00  0.00           C
HETATM 1593 H171 CHL X 404      42.450  29.960  67.790  1.00  0.00           H
HETATM 1594  C18 CHL X 404      44.610  31.610  65.550  1.00  0.00           C
HETATM 1595 H181 CHL X 404      44.000  31.480  64.660  1.00  0.00           H
HETATM 1596 H182 CHL X 404      45.630  31.440  65.180  1.00  0.00           H
HETATM 1597 H183 CHL X 404      44.510  32.620  65.960  1.00  0.00           H
HETATM 1598  C19 CHL X 404      48.740  29.660  65.530  1.00  0.00           C
HETATM 1599 H191 CHL X 404      48.160  29.610  64.600  1.00  0.00           H
HETATM 1600 H192 CHL X 404      49.800  29.550  65.300  1.00  0.00           H
HETATM 1601 H193 CHL X 404      48.590  30.640  65.990  1.00  0.00           H
HETATM 1602  C20 CHL X 404      41.930  31.880  67.310  1.00  0.00           C
HETATM 1603 H201 CHL X 404      41.900  32.480  66.400  1.00  0.00           H
HETATM 1604  C21 CHL X 404      42.630  32.700  68.400  1.00  0.00           C
HETATM 1605 H211 CHL X 404      43.670  32.930  68.170  1.00  0.00           H
HETATM 1606 H212 CHL X 404      42.650  32.130  69.330  1.00  0.00           H
HETATM 1607 H213 CHL X 404      42.100  33.640  68.570  1.00  0.00           H
HETATM 1608  C22 CHL X 404      40.450  31.580  67.780  1.00  0.00           C
HETATM 1609 H221 CHL X 404      39.980  30.800  67.180  1.00  0.00           H
HETATM 1610 H222 CHL X 404      40.370  31.160  68.780  1.00  0.00           H
HETATM 1611  C23 CHL X 404      39.350  32.710  67.540  1.00  0.00           C
HETATM 1612 H231 CHL X 404      39.710  33.700  67.840  1.00  0.00           H
HETATM 1613 H232 CHL X 404      39.140  32.740  66.470  1.00  0.00           H
HETATM 1614  C24 CHL X 404      38.070  32.580  68.360  1.00  0.00           C
HETATM 1615 H241 CHL X 404      37.570  31.620  68.220  1.00  0.00           H
HETATM 1616 H242 CHL X 404      38.350  32.550  69.420  1.00  0.00           H
HETATM 1617  C25 CHL X 404      37.100  33.750  68.310  1.00  0.00           C
HETATM 1618 H251 CHL X 404      36.760  33.780  67.270  1.00  0.00           H
HETATM 1619  C26 CHL X 404      37.610  35.160  68.770  1.00  0.00           C
HETATM 1620 H261 CHL X 404      38.360  35.490  68.050  1.00  0.00           H
HETATM 1621 H262 CHL X 404      38.010  35.060  69.780  1.00  0.00           H
HETATM 1622 H263 CHL X 404      36.800  35.890  68.780  1.00  0.00           H
HETATM 1623  C27 CHL X 404      35.870  33.490  69.100  1.00  0.00           C
HETATM 1624 H271 CHL X 404      35.930  33.410  70.190  1.00  0.00           H
HETATM 1625 H272 CHL X 404      35.430  32.600  68.650  1.00  0.00           H
HETATM 1626 H273 CHL X 404      35.190  34.310  68.860  1.00  0.00           H
HETATM 1627  O1  CHL X 404      51.740  26.200  66.160  1.00  0.00           O
HETATM 1628  HO1 CHL X 404      52.070  26.920  65.590  1.00  0.00           H
HETATM 1629  C1  CHL Y 405      69.960  95.450  94.920  1.00  0.00           C
HETATM 1630  H11 CHL Y 405      69.680  94.400  95.030  1.00  0.00           H
HETATM 1631  H12 CHL Y 405      69.570  95.930  95.820  1.00  0.00           H
HETATM 1632  C2  CHL Y 405      71.470  95.620  94.840  1.00  0.00           C
HETATM 1633  H21 CHL Y 405      71.870  96.630  94.960  1.00  0.00           H
HETATM 1634  H22 CHL Y 405      71.890  95.010  95.650  1.00  0.00           H
HETATM 1635  C3  CHL Y 405      71.940  95.130  93.430  1.00  0.00           C
HETATM 1636  H31 CHL Y 405      71.720  94.060  93.370  1.00  0.00           H
HETATM 1637  C4  CHL Y 405      71.280  95.920  92.240  1.00  0.00           C
HETATM 1638  H41 CHL Y 405      71.530  96.980  92.260  1.00  0.00           H
HETATM 1639  H42 CHL Y 405      71.560  95.540  91.250  1.00  0.00           H
HETATM 1640  C5  CHL Y 405      69.770  95.730  92.320  1.00  0.00           C
HETATM 1641  C6  CHL Y 405      69.010  95.370  91.250  1.00  0.00           C
HETATM 1642  H61 CHL Y 405      69.510  95.320  90.290  1.00  0.00           H
HETATM 1643  C7  CHL Y 405      67.560  95.030  91.360  1.00  0.00           C
HETATM 1644  H71 CHL Y 405      67.090  95.330  90.430  1.00  0.00           H
HETATM 1645  H72 CHL Y 405      67.460  93.960  91.170  1.00  0.00           H
HETATM 1646  C8  CHL Y 405      66.860  95.620  92.580  1.00  0.00           C
HETATM 1647  H81 CHL Y 405      66.640  96.690  92.540  1.00  0.00           H
HETATM 1648  C9  CHL Y 405      67.680  95.320  93.910  1.00  0.00           C
HETATM 1649  H91 CHL Y 405      67.770  94.230  93.860  1.00  0.00           H
HETATM 1650  C10 CHL Y 405      69.150  95.980  93.750  1.00  0.00           C
HETATM 1651  C11 CHL Y 405      66.870  95.670  95.220  1.00  0.00           C
HETATM 1652 H111 CHL Y 405      67.300  95.110  96.060  1.00  0.00           H
HETATM 1653 H112 CHL Y 405      66.970  96.720  95.510  1.00  0.00           H
HETATM 1654  C12 CHL Y 405      65.310  95.330  95.270  1.00  0.00           C
HETATM 1655 H121 CHL Y 405      65.040  94.270  95.340  1.00  0.00           H
HETATM 1656 H122 CHL Y 405      64.790  95.810  96.100  1.00  0.00           H
HETATM 1657  C13 CHL Y 405      64.570  95.750  94.000  1.00  0.00           C
HETATM 1658  C14 CHL Y 405      65.360  95.170  92.740  1.00  0.00           C
HETATM 1659 H141 CHL Y 405      65.450  94.090  92.780  1.00  0.00           H
HETATM 1660  C15 CHL Y 405      64.490  95.500  91.550  1.00  0.00           C
HETATM 1661 H151 CHL Y 405      64.650  96.520  91.200  1.00  0.00           H
HETATM 1662 H152 CHL Y 405      64.690  94.920  90.640  1.00  0.00           H
HETATM 1663  C16 CHL Y 405      63.000  95.290  92.110  1.00  0.00           C
HETATM 1664 H161 CHL Y 405      62.460  96.220  91.950  1.00  0.00           H
HETATM 1665 H162 CHL Y 405      62.420  94.530  91.580  1.00  0.00           H
HETATM 1666  C17 CHL Y 405      63.120  95.140  93.650  1.00  0.00           C
HETATM 1667 H171 CHL Y 405      63.230  94.070  93.850  1.00  0.00           H
HETATM 1668  C18 CHL Y 405      64.500  97.280  93.970  1.00  0.00           C
HETATM 1669 H181 CHL Y 405      64.180  97.720  93.020  1.00  0.00           H
HETATM 1670 H182 CHL Y 405      65.360  97.840  94.350  1.00  0.00           H
HETATM 1671 H183 CHL Y 405      63.670  97.600  94.600  1.00  0.00           H
HETATM 1672  C19 CHL Y 405      69.200  97.520  93.880  1.00  0.00           C
HETATM 1673 H191 CHL Y 405      68.760  97.820  94.840  1.00  0.00           H
HETATM 1674 H192 CHL Y 405      68.690  98.000  93.040  1.00  0.00           H
HETATM 1675 H193 CHL Y 405      70.210  97.920  93.830  1.00  0.00           H
HETATM 1676  C20 CHL Y 405      61.910  95.540  94.520  1.00  0.00           C
HETATM 1677 H201 CHL Y 405      61.760  96.620  94.420  1.00  0.00           H
HETATM 1678  C21 CHL Y 405      62.080  95.380  96.070  1.00  0.00           C
HETATM 1679 H211 CHL Y 405      62.160  94.340  96.380  1.00  0.00           H
HETATM 1680 H212 CHL Y 405      61.230  95.830  96.580  1.00  0.00           H
HETATM 1681 H213 CHL Y 405      62.950  95.970  96.380  1.00  0.00           H
HETATM 1682  C22 CHL Y 405      60.600  94.830  94.020  1.00  0.00           C
HETATM 1683 H221 CHL Y 405      60.560  94.870  92.930  1.00  0.00           H
HETATM 1684 H222 CHL Y 405      60.780  93.750  94.130  1.00  0.00           H
HETATM 1685  C23 CHL Y 405      59.240  95.440  94.580  1.00  0.00           C
HETATM 1686 H231 CHL Y 405      59.260  95.380  95.670  1.00  0.00           H
HETATM 1687 H232 CHL Y 405      59.060  96.480  94.290  1.00  0.00           H
HETATM 1688  C24 CHL Y 405      57.980  94.570  94.140  1.00  0.00           C
HETATM 1689 H241 CHL Y 405      58.070  94.250  93.100  1.00  0.00           H
HETATM 1690 H242 CHL Y 405      57.960  93.630  94.690  1.00  0.00           H
HETATM 1691  C25 CHL Y 405      56.620  95.270  94.290  1.00  0.00           C
HETATM 1692 H251 CHL Y 405      56.730  96.290  93.900  1.00  0.00           H
HETATM 1693  C26 CHL Y 405      56.290  95.560  95.770  1.00  0.00           C
HETATM 1694 H261 CHL Y 405      56.260  94.660  96.390  1.00  0.00           H
HETATM 1695 H262 CHL Y 405      55.270  95.940  95.840  1.00  0.00           H
HETATM 1696 H263 CHL Y 405      56.930  96.250  96.320  1.00  0.00           H
HETATM 1697  C27 CHL Y 405      55.550  94.450  93.560  1.00  0.00           C
HETATM 1698 H271 CHL Y 405      54.610  94.980  93.700  1.00  0.00           H
HETATM 1699 H272 CHL Y 405      55.470  93.450  93.990  1.00  0.00           H
HETATM 1700 H273 CHL Y 405      55.910  94.510  92.530  1.00  0.00           H
HETATM 1701  O1  CHL Y 405      73.360  95.410  93.270  1.00  0.00           O
HETATM 1702  HO1 CHL Y 405      73.610  95.030  92.410  1.00  0.00           H
HETATM 1703  C1  CHL Z 406      20.400  79.930  14.830  1.00  0.00           C
HETATM 1704  H11 CHL Z 406      20.010  80.710  15.490  1.00  0.00           H
HETATM 1705  H12 CHL Z 406      20.700  79.080  15.450  1.00  0.00           H
HETATM 1706  C2  CHL Z 406      19.220  79.600  13.900  1.00  0.00           C
HETATM 1707  H21 CHL Z 406      19.480  78.670  13.390  1.00  0.00           H
HETATM 1708  H22 CHL Z 406      18.380  79.470  14.590  1.00  0.00           H
HETATM 1709  C3  CHL Z 406      18.720  80.690  12.990  1.00  0.00           C
HETATM 1710  H31 CHL Z 406      18.340  81.510  13.600  1.00  0.00           H
HETATM 1711  C4  CHL Z 406      19.970  81.220  12.130  1.00  0.00           C
HETATM 1712  H41 CHL Z 406      20.220  80.460  11.390  1.00  0.00           H
HETATM 1713  H42 CHL Z 406      19.640  82.140  11.640  1.00  0.00           H
HETATM 1714  C5  CHL Z 406      21.190  81.590  12.960  1.00  0.00           C
HETATM 1715  C6  CHL Z 406      21.900  82.720  12.630  1.00  0.00           C
HETATM 1716  H61 CHL Z 406      21.580  83.360  11.810  1.00  0.00           H
HETATM 1717  C7  CHL Z 406      23.150  83.250  13.340  1.00  0.00           C
HETATM 1718  H71 CHL Z 406      23.940  83.460  12.610  1.00  0.00           H
HETATM 1719  H72 CHL Z 406      22.920  84.150  13.900  1.00  0.00           H
HETATM 1720  C8  CHL Z 406      23.710  82.200  14.390  1.00  0.00           C
HETATM 1721  H81 CHL Z 406      24.320  81.500  13.820  1.00  0.00           H
HETATM 1722  C9  CHL Z 406      22.590  81.450  15.090  1.00  0.00           C
HETATM 1723  H91 CHL Z 406      21.970  82.190  15.610  1.00  0.00           H
HETATM 1724  C10 CHL Z 406      21.670  80.620  14.100  1.00  0.00           C
HETATM 1725  C11 CHL Z 406      23.060  80.510  16.260  1.00  0.00           C
HETATM 1726 H111 CHL Z 406      22.140  80.220  16.780  1.00  0.00           H
HETATM 1727 H112 CHL Z 406      23.480  79.580  15.880  1.00  0.00           H
HETATM 1728  C12 CHL Z 406      24.110  81.170  17.170  1.00  0.00           C
HETATM 1729 H121 CHL Z 406      23.520  81.900  17.730  1.00  0.00           H
HETATM 1730 H122 CHL Z 406      24.420  80.470  17.950  1.00  0.00           H
HETATM 1731  C13 CHL Z 406      25.330  81.730  16.360  1.00  0.00           C
HETATM 1732  C14 CHL Z 406      24.780  82.840  15.340  1.00  0.00           C
HETATM 1733 H141 CHL Z 406      24.240  83.640  15.860  1.00  0.00           H
HETATM 1734  C15 CHL Z 406      25.880  83.530  14.700  1.00  0.00           C
HETATM 1735 H151 CHL Z 406      26.180  83.000  13.800  1.00  0.00           H
HETATM 1736 H152 CHL Z 406      25.540  84.480  14.280  1.00  0.00           H
HETATM 1737  C16 CHL Z 406      26.910  83.530  15.840  1.00  0.00           C
HETATM 1738 H161 CHL Z 406      27.850  83.110  15.480  1.00  0.00           H
HETATM 1739 H162 CHL Z 406      27.130  84.510  16.250  1.00  0.00           H
HETATM 1740  C17 CHL Z 406      26.360  82.650  17.030  1.00  0.00           C
HETATM 1741 H171 CHL Z 406      25.800  83.270  17.730  1.00  0.00           H
HETATM 1742  C18 CHL Z 406      26.130  80.510  15.740  1.00  0.00           C
HETATM 1743 H181 CHL Z 406      25.440  79.790  15.280  1.00  0.00           H
HETATM 1744 H182 CHL Z 406      26.640  79.920  16.500  1.00  0.00           H
HETATM 1745 H183 CHL Z 406      26.890  80.780  15.000  1.00  0.00           H
HETATM 1746  C19 CHL Z 406      22.490  79.500  13.360  1.00  0.00           C
HETATM 1747 H191 CHL Z 406      22.860  78.810  14.120  1.00  0.00           H
HETATM 1748 H192 CHL Z 406      23.370  79.880  12.830  1.00  0.00           H
HETATM 1749 H193 CHL Z 406      21.860  78.930  12.680  1.00  0.00           H
HETATM 1750  C20 CHL Z 406      27.530  82.060  17.960  1.00  0.00           C
HETATM 1751 H201 CHL Z 406      28.050  81.270  17.420  1.00  0.00           H
HETATM 1752  C21 CHL Z 406      27.020  81.340  19.290  1.00  0.00           C
HETATM 1753 H211 CHL Z 406      27.890  80.870  19.740  1.00  0.00           H
HETATM 1754 H212 CHL Z 406      26.260  80.570  19.100  1.00  0.00           H
HETATM 1755 H213 CHL Z 406      26.620  82.050  20.010  1.00  0.00           H
HETATM 1756  C22 CHL Z 406      28.650  83.160  18.360  1.00  0.00           C
HETATM 1757 H221 CHL Z 406      28.910  83.760  17.480  1.00  0.00           H
HETATM 1758 H222 CHL Z 406      28.170  83.920  18.980  1.00  0.00           H
HETATM 1759  C23 CHL Z 406      29.910  82.600  19.090  1.00  0.00           C
HETATM 1760 H231 CHL Z 406      30.430  83.520  19.350  1.00  0.00           H
HETATM 1761 H232 CHL Z 406      29.690  82.050  20.010  1.00  0.00           H
HETATM 1762  C24 CHL Z 406      30.840  81.690  18.150  1.00  0.00           C
HETATM 1763 H241 CHL Z 406      30.240  80.950  17.630  1.00  0.00           H
HETATM 1764 H242 CHL Z 406      31.080  82.380  17.340  1.00  0.00           H
HETATM 1765  C25 CHL Z 406      32.060  80.930  18.870  1.00  0.00           C
HETATM 1766 H251 CHL Z 406      32.570  81.640  19.530  1.00  0.00           H
HETATM 1767  C26 CHL Z 406      33.160  80.480  17.860  1.00  0.00           C
HETATM 1768 H261 CHL Z 406      33.950  79.870  18.310  1.00  0.00           H
HETATM 1769 H262 CHL Z 406      33.700  81.350  17.470  1.00  0.00           H
HETATM 1770 H263 CHL Z 406      32.650  79.900  17.090  1.00  0.00           H
HETATM 1771  C27 CHL Z 406      31.570  79.720  19.720  1.00  0.00           C
HETATM 1772 H271 CHL Z 406      31.410  78.830  19.120  1.00  0.00           H
HETATM 1773 H272 CHL Z 406      30.590  79.820  20.190  1.00  0.00           H
HETATM 1774 H273 CHL Z 406      32.260  79.400  20.500  1.00  0.00           H
HETATM 1775  O1  CHL Z 406      17.660  80.300  12.100  1.00  0.00           O
HETATM 1776  HO1 CHL Z 406      16.880  80.250  12.680  1.00  0.00           H
HETATM 1777  C1  CHL a 407      64.530  95.790  79.480  1.00  0.00           C
HETATM 1778  H11 CHL a 407      64.100  96.630  80.030  1.00  0.00           H
HETATM 1779  H12 CHL a 407      64.330  96.030  78.440  1.00  0.00           H
HETATM 1780  C2  CHL a 407      66.050  95.790  79.770  1.00  0.00           C
HETATM 1781  H21 CHL a 407      66.660  95.320  78.990  1.00  0.00           H
HETATM 1782  H22 CHL a 407      66.310  96.840  79.630  1.00  0.00           H
HETATM 1783  C3  CHL a 407      66.420  95.180  81.160  1.00  0.00           C
HETATM 1784  H31 CHL a 407      66.060  95.810  81.970  1.00  0.00           H
HETATM 1785  C4  CHL a 407      65.840  93.780  81.370  1.00  0.00           C
HETATM 1786  H41 CHL a 407      66.280  93.170  80.580  1.00  0.00           H
HETATM 1787  H42 CHL a 407      66.140  93.280  82.300  1.00  0.00           H
HETATM 1788  C5  CHL a 407      64.320  93.860  81.150  1.00  0.00           C
HETATM 1789  C6  CHL a 407      63.530  93.330  82.140  1.00  0.00           C
HETATM 1790  H61 CHL a 407      64.020  92.860  82.990  1.00  0.00           H
HETATM 1791  C7  CHL a 407      61.970  93.300  82.030  1.00  0.00           C
HETATM 1792  H71 CHL a 407      61.690  92.350  82.490  1.00  0.00           H
HETATM 1793  H72 CHL a 407      61.610  94.030  82.760  1.00  0.00           H
HETATM 1794  C8  CHL a 407      61.420  93.530  80.610  1.00  0.00           C
HETATM 1795  H81 CHL a 407      61.530  92.540  80.170  1.00  0.00           H
HETATM 1796  C9  CHL a 407      62.200  94.680  79.900  1.00  0.00           C
HETATM 1797  H91 CHL a 407      62.130  95.570  80.530  1.00  0.00           H
HETATM 1798  C10 CHL a 407      63.810  94.460  79.810  1.00  0.00           C
HETATM 1799  C11 CHL a 407      61.550  95.310  78.550  1.00  0.00           C
HETATM 1800 H111 CHL a 407      61.970  96.300  78.360  1.00  0.00           H
HETATM 1801 H112 CHL a 407      61.790  94.700  77.670  1.00  0.00           H
HETATM 1802  C12 CHL a 407      59.990  95.530  78.630  1.00  0.00           C
HETATM 1803 H121 CHL a 407      59.810  96.470  79.170  1.00  0.00           H
HETATM 1804 H122 CHL a 407      59.660  95.790  77.620  1.00  0.00           H
HETATM 1805  C13 CHL a 407      59.200  94.300  79.260  1.00  0.00           C
HETATM 1806  C14 CHL a 407      59.920  94.010  80.650  1.00  0.00           C
HETATM 1807 H141 CHL a 407      59.910  94.920  81.240  1.00  0.00           H
HETATM 1808  C15 CHL a 407      58.940  93.070  81.450  1.00  0.00           C
HETATM 1809 H151 CHL a 407      59.070  92.010  81.220  1.00  0.00           H
HETATM 1810 H152 CHL a 407      58.980  93.200  82.530  1.00  0.00           H
HETATM 1811  C16 CHL a 407      57.600  93.590  81.040  1.00  0.00           C
HETATM 1812 H161 CHL a 407      56.870  92.820  80.800  1.00  0.00           H
HETATM 1813 H162 CHL a 407      57.120  94.130  81.850  1.00  0.00           H
HETATM 1814  C17 CHL a 407      57.780  94.610  79.900  1.00  0.00           C
HETATM 1815 H171 CHL a 407      57.890  95.600  80.350  1.00  0.00           H
HETATM 1816  C18 CHL a 407      59.300  93.070  78.310  1.00  0.00           C
HETATM 1817 H181 CHL a 407      58.710  93.210  77.410  1.00  0.00           H
HETATM 1818 H182 CHL a 407      58.860  92.190  78.800  1.00  0.00           H
HETATM 1819 H183 CHL a 407      60.350  92.770  78.240  1.00  0.00           H
HETATM 1820  C19 CHL a 407      64.170  93.330  78.790  1.00  0.00           C
HETATM 1821 H191 CHL a 407      65.240  93.110  78.700  1.00  0.00           H
HETATM 1822 H192 CHL a 407      63.750  93.560  77.810  1.00  0.00           H
HETATM 1823 H193 CHL a 407      63.720  92.380  79.090  1.00  0.00           H
HETATM 1824  C20 CHL a 407      56.530  94.630  78.940  1.00  0.00           C
HETATM 1825 H201 CHL a 407      56.510  93.630  78.490  1.00  0.00           H
HETATM 1826  C21 CHL a 407      56.760  95.690  77.810  1.00  0.00           C
HETATM 1827 H211 CHL a 407      57.240  96.590  78.190  1.00  0.00           H
HETATM 1828 H212 CHL a 407      55.830  95.690  77.240  1.00  0.00           H
HETATM 1829 H213 CHL a 407      57.420  95.230  77.070  1.00  0.00           H
HETATM 1830  C22 CHL a 407      55.110  94.760  79.630  1.00  0.00           C
HETATM 1831 H221 CHL a 407      55.100  94.020  80.430  1.00  0.00           H
HETATM 1832 H222 CHL a 407      55.090  95.710  80.180  1.00  0.00           H
HETATM 1833  C23 CHL a 407      53.760  94.560  78.790  1.00  0.00           C
HETATM 1834 H231 CHL a 407      53.710  95.310  78.000  1.00  0.00           H
HETATM 1835 H232 CHL a 407      53.910  93.610  78.280  1.00  0.00           H
HETATM 1836  C24 CHL a 407      52.390  94.700  79.490  1.00  0.00           C
HETATM 1837 H241 CHL a 407      52.310  95.760  79.730  1.00  0.00           H
HETATM 1838 H242 CHL a 407      51.570  94.470  78.800  1.00  0.00           H
HETATM 1839  C25 CHL a 407      52.150  93.880  80.720  1.00  0.00           C
HETATM 1840 H251 CHL a 407      53.040  93.990  81.350  1.00  0.00           H
HETATM 1841  C26 CHL a 407      50.900  94.420  81.370  1.00  0.00           C
HETATM 1842 H261 CHL a 407      50.000  94.260  80.770  1.00  0.00           H
HETATM 1843 H262 CHL a 407      51.070  95.480  81.570  1.00  0.00           H
HETATM 1844 H263 CHL a 407      50.810  93.880  82.310  1.00  0.00           H
HETATM 1845  C27 CHL a 407      51.990  92.430  80.360  1.00  0.00           C
HETATM 1846 H271 CHL a 407      51.240  91.940  80.990  1.00  0.00           H
HETATM 1847 H272 CHL a 407      52.960  91.940  80.490  1.00  0.00           H
HETATM 1848 H273 CHL a 407      51.520  92.320  79.380  1.00  0.00           H
HETATM 1849  O1  CHL a 407      67.880  95.090  81.120  1.00  0.00           O
HETATM 1850  HO1 CHL a 407      68.080  94.200  81.480  1.00  0.00           H
HETATM 1851  C1  CHL b 408      55.620  49.090  74.650  1.00  0.00           C
HETATM 1852  H11 CHL b 408      54.910  48.340  74.300  1.00  0.00           H
HETATM 1853  H12 CHL b 408      55.530  49.090  75.740  1.00  0.00           H
HETATM 1854  C2  CHL b 408      57.070  48.750  74.380  1.00  0.00           C
HETATM 1855  H21 CHL b 408      57.660  49.560  74.810  1.00  0.00           H
HETATM 1856  H22 CHL b 408      57.400  47.870  74.940  1.00  0.00           H
HETATM 1857  C3  CHL b 408      57.330  48.650  72.860  1.00  0.00           C
HETATM 1858  H31 CHL b 408      56.710  47.920  72.340  1.00  0.00           H
HETATM 1859  C4  CHL b 408      57.130  50.070  72.220  1.00  0.00           C
HETATM 1860  H41 CHL b 408      57.840  50.800  72.600  1.00  0.00           H
HETATM 1861  H42 CHL b 408      57.230  50.040  71.130  1.00  0.00           H
HETATM 1862  C5  CHL b 408      55.760  50.570  72.560  1.00  0.00           C
HETATM 1863  C6  CHL b 408      54.940  50.910  71.550  1.00  0.00           C
HETATM 1864  H61 CHL b 408      55.380  50.960  70.560  1.00  0.00           H
HETATM 1865  C7  CHL b 408      53.510  51.470  71.660  1.00  0.00           C
HETATM 1866  H71 CHL b 408      53.350  52.360  71.040  1.00  0.00           H
HETATM 1867  H72 CHL b 408      52.890  50.730  71.150  1.00  0.00           H
HETATM 1868  C8  CHL b 408      53.040  51.760  73.140  1.00  0.00           C
HETATM 1869  H81 CHL b 408      53.360  52.730  73.500  1.00  0.00           H
HETATM 1870  C9  CHL b 408      53.610  50.630  74.140  1.00  0.00           C
HETATM 1871  H91 CHL b 408      53.310  49.710  73.620  1.00  0.00           H
HETATM 1872  C10 CHL b 408      55.170  50.500  74.010  1.00  0.00           C
HETATM 1873  C11 CHL b 408      52.960  50.610  75.570  1.00  0.00           C
HETATM 1874 H111 CHL b 408      53.140  49.640  76.040  1.00  0.00           H
HETATM 1875 H112 CHL b 408      53.380  51.400  76.200  1.00  0.00           H
HETATM 1876  C12 CHL b 408      51.440  50.650  75.490  1.00  0.00           C
HETATM 1877 H121 CHL b 408      51.030  49.810  74.920  1.00  0.00           H
HETATM 1878 H122 CHL b 408      51.170  50.580  76.540  1.00  0.00           H
HETATM 1879  C13 CHL b 408      50.910  51.870  74.680  1.00  0.00           C
HETATM 1880  C14 CHL b 408      51.500  51.730  73.200  1.00  0.00           C
HETATM 1881 H141 CHL b 408      51.240  50.760  72.760  1.00  0.00           H
HETATM 1882  C15 CHL b 408      50.670  52.690  72.300  1.00  0.00           C
HETATM 1883 H151 CHL b 408      51.160  53.660  72.420  1.00  0.00           H
HETATM 1884 H152 CHL b 408      50.560  52.380  71.260  1.00  0.00           H
HETATM 1885  C16 CHL b 408      49.280  52.740  73.020  1.00  0.00           C
HETATM 1886 H161 CHL b 408      49.090  53.810  73.130  1.00  0.00           H
HETATM 1887 H162 CHL b 408      48.490  52.330  72.390  1.00  0.00           H
HETATM 1888  C17 CHL b 408      49.330  52.000  74.380  1.00  0.00           C
HETATM 1889 H171 CHL b 408      49.090  50.960  74.150  1.00  0.00           H
HETATM 1890  C18 CHL b 408      51.400  53.250  75.430  1.00  0.00           C
HETATM 1891 H181 CHL b 408      51.160  54.100  74.790  1.00  0.00           H
HETATM 1892 H182 CHL b 408      52.480  53.310  75.570  1.00  0.00           H
HETATM 1893 H183 CHL b 408      50.920  53.420  76.390  1.00  0.00           H
HETATM 1894  C19 CHL b 408      55.840  51.650  74.830  1.00  0.00           C
HETATM 1895 H191 CHL b 408      55.490  52.620  74.460  1.00  0.00           H
HETATM 1896 H192 CHL b 408      56.920  51.510  74.870  1.00  0.00           H
HETATM 1897 H193 CHL b 408      55.620  51.630  75.900  1.00  0.00           H
HETATM 1898  C20 CHL b 408      48.330  52.410  75.430  1.00  0.00           C
HETATM 1899 H201 CHL b 408      48.640  53.440  75.620  1.00  0.00           H
HETATM 1900  C21 CHL b 408      48.420  51.610  76.770  1.00  0.00           C
HETATM 1901 H211 CHL b 408      48.240  50.540  76.620  1.00  0.00           H
HETATM 1902 H212 CHL b 408      47.610  51.970  77.400  1.00  0.00           H
HETATM 1903 H213 CHL b 408      49.400  51.750  77.240  1.00  0.00           H
HETATM 1904  C22 CHL b 408      46.880  52.550  74.730  1.00  0.00           C
HETATM 1905 H221 CHL b 408      46.850  53.230  73.880  1.00  0.00           H
HETATM 1906 H222 CHL b 408      46.580  51.590  74.330  1.00  0.00           H
HETATM 1907  C23 CHL b 408      45.720  53.080  75.650  1.00  0.00           C
HETATM 1908 H231 CHL b 408      45.600  52.340  76.440  1.00  0.00           H
HETATM 1909 H232 CHL b 408      45.970  54.000  76.190  1.00  0.00           H
HETATM 1910  C24 CHL b 408      44.300  53.320  74.960  1.00  0.00           C
HETATM 1911 H241 CHL b 408      44.370  54.230  74.360  1.00  0.00           H
HETATM 1912 H242 CHL b 408      44.030  52.460  74.340  1.00  0.00           H
HETATM 1913  C25 CHL b 408      43.070  53.480  75.930  1.00  0.00           C
HETATM 1914 H251 CHL b 408      43.010  52.640  76.620  1.00  0.00           H
HETATM 1915  C26 CHL b 408      41.840  53.490  75.020  1.00  0.00           C
HETATM 1916 H261 CHL b 408      41.780  54.270  74.260  1.00  0.00           H
HETATM 1917 H262 CHL b 408      40.990  53.720  75.670  1.00  0.00           H
HETATM 1918 H263 CHL b 408      41.750  52.520  74.540  1.00  0.00           H
HETATM 1919  C27 CHL b 408      43.230  54.750  76.780  1.00  0.00           C
HETATM 1920 H271 CHL b 408      43.630  55.620  76.270  1.00  0.00           H
HETATM 1921 H272 CHL b 408      43.820  54.610  77.690  1.00  0.00           H
HETATM 1922 H273 CHL b 408      42.240  55.180  76.980  1.00  0.00           H
HETATM 1923  O1  CHL b 408      58.660  48.180  72.610  1.00  0.00           O
HETATM 1924  HO1 CHL b 408      59.240  48.840  73.030  1.00  0.00           H
HETATM 1925  C1  CHL c 409      49.930  60.600  36.560  1.00  0.00           C
HETATM 1926  H11 CHL c 409      49.300  60.500  35.670  1.00  0.00           H
HETATM 1927  H12 CHL c 409      49.580  59.830  37.250  1.00  0.00           H
HETATM 1928  C2  CHL c 409      51.370  60.340  36.090  1.00  0.00           C
HETATM 1929  H21 CHL c 409      52.060  60.360  36.930  1.00  0.00           H
HETATM 1930  H22 CHL c 409      51.420  59.280  35.840  1.00  0.00           H
HETATM 1931  C3  CHL c 409      51.860  61.390  34.920  1.00  0.00           C
HETATM 1932  H31 CHL c 409      51.200  61.180  34.070  1.00  0.00           H
HETATM 1933  C4  CHL c 409      51.570  62.780  35.420  1.00  0.00           C
HETATM 1934  H41 CHL c 409      52.140  62.810  36.350  1.00  0.00           H
HETATM 1935  H42 CHL c 409      51.920  63.550  34.720  1.00  0.00           H
HETATM 1936  C5  CHL c 409      50.100  63.020  35.910  1.00  0.00           C
HETATM 1937  C6  CHL c 409      49.440  64.100  35.550  1.00  0.00           C
HETATM 1938  H61 CHL c 409      49.880  64.850  34.900  1.00  0.00           H
HETATM 1939  C7  CHL c 409      48.090  64.480  36.140  1.00  0.00           C
HETATM 1940  H71 CHL c 409      48.050  65.560  36.330  1.00  0.00           H
HETATM 1941  H72 CHL c 409      47.290  64.210  35.440  1.00  0.00           H
HETATM 1942  C8  CHL c 409      47.760  63.740  37.410  1.00  0.00           C
HETATM 1943  H81 CHL c 409      48.320  64.070  38.290  1.00  0.00           H
HETATM 1944  C9  CHL c 409      48.130  62.210  37.270  1.00  0.00           C
HETATM 1945  H91 CHL c 409      47.710  61.790  36.360  1.00  0.00           H
HETATM 1946  C10 CHL c 409      49.670  62.050  37.060  1.00  0.00           C
HETATM 1947  C11 CHL c 409      47.500  61.280  38.440  1.00  0.00           C
HETATM 1948 H111 CHL c 409      47.580  60.210  38.250  1.00  0.00           H
HETATM 1949 H112 CHL c 409      48.040  61.450  39.380  1.00  0.00           H
HETATM 1950  C12 CHL c 409      46.020  61.640  38.720  1.00  0.00           C
HETATM 1951 H121 CHL c 409      45.400  61.420  37.850  1.00  0.00           H
HETATM 1952 H122 CHL c 409      45.590  61.050  39.530  1.00  0.00           H
HETATM 1953  C13 CHL c 409      45.780  63.170  38.980  1.00  0.00           C
HETATM 1954  C14 CHL c 409      46.300  63.940  37.730  1.00  0.00           C
HETATM 1955 H141 CHL c 409      45.810  63.620  36.810  1.00  0.00           H
HETATM 1956  C15 CHL c 409      45.720  65.340  37.750  1.00  0.00           C
HETATM 1957 H151 CHL c 409      46.390  66.010  38.290  1.00  0.00           H
HETATM 1958 H152 CHL c 409      45.690  65.790  36.760  1.00  0.00           H
HETATM 1959  C16 CHL c 409      44.360  65.120  38.490  1.00  0.00           C
HETATM 1960 H161 CHL c 409      44.300  65.940  39.200  1.00  0.00           H
HETATM 1961 H162 CHL c 409      43.540  65.270  37.790  1.00  0.00           H
HETATM 1962  C17 CHL c 409      44.270  63.640  39.040  1.00  0.00           C
HETATM 1963 H171 CHL c 409      43.660  63.080  38.340  1.00  0.00           H
HETATM 1964  C18 CHL c 409      46.470  63.610  40.320  1.00  0.00           C
HETATM 1965 H181 CHL c 409      46.220  64.620  40.630  1.00  0.00           H
HETATM 1966 H182 CHL c 409      47.550  63.570  40.160  1.00  0.00           H
HETATM 1967 H183 CHL c 409      46.300  62.890  41.130  1.00  0.00           H
HETATM 1968  C19 CHL c 409      50.440  62.300  38.380  1.00  0.00           C
HETATM 1969 H191 CHL c 409      50.340  63.330  38.720  1.00  0.00           H
HETATM 1970 H192 CHL c 409      51.510  62.280  38.150  1.00  0.00           H
HETATM 1971 H193 CHL c 409      50.380  61.660  39.250  1.00  0.00           H
HETATM 1972  C20 CHL c 409      43.460  63.480  40.400  1.00  0.00           C
HETATM 1973 H201 CHL c 409      43.820  64.230  41.110  1.00  0.00           H
HETATM 1974  C21 CHL c 409      43.510  62.030  40.970  1.00  0.00           C
HETATM 1975 H211 CHL c 409      43.270  61.270  40.220  1.00  0.00           H
HETATM 1976 H212 CHL c 409      42.900  61.910  41.870  1.00  0.00           H
HETATM 1977 H213 CHL c 409      44.560  61.840  41.210  1.00  0.00           H
HETATM 1978  C22 CHL c 409      41.960  63.870  40.060  1.00  0.00           C
HETATM 1979 H221 CHL c 409      41.950  64.870  39.630  1.00  0.00           H
HETATM 1980 H222 CHL c 409      41.530  63.100  39.410  1.00  0.00           H
HETATM 1981  C23 CHL c 409      41.020  63.780  41.230  1.00  0.00           C
HETATM 1982 H231 CHL c 409      40.030  63.960  40.810  1.00  0.00           H
HETATM 1983 H232 CHL c 409      41.050  62.780  41.670  1.00  0.00           H
HETATM 1984  C24 CHL c 409      41.260  64.980  42.200  1.00  0.00           C
HETATM 1985 H241 CHL c 409      42.250  64.890  42.650  1.00  0.00           H
HETATM 1986 H242 CHL c 409      41.210  65.960  41.710  1.00  0.00           H
HETATM 1987  C25 CHL c 409      40.270  65.070  43.330  1.00  0.00           C
HETATM 1988 H251 CHL c 409      40.190  64.090  43.810  1.00  0.00           H
HETATM 1989  C26 CHL c 409      38.910  65.420  42.680  1.00  0.00           C
HETATM 1990 H261 CHL c 409      38.180  65.630  43.460  1.00  0.00           H
HETATM 1991 H262 CHL c 409      38.630  64.470  42.220  1.00  0.00           H
HETATM 1992 H263 CHL c 409      38.950  66.180  41.900  1.00  0.00           H
HETATM 1993  C27 CHL c 409      40.800  66.160  44.270  1.00  0.00           C
HETATM 1994 H271 CHL c 409      41.020  67.110  43.790  1.00  0.00           H
HETATM 1995 H272 CHL c 409      41.770  65.870  44.680  1.00  0.00           H
HETATM 1996 H273 CHL c 409      40.260  66.330  45.210  1.00  0.00           H
HETATM 1997  O1  CHL c 409      53.190  61.130  34.630  1.00  0.00           O
HETATM 1998  HO1 CHL c 409      53.300  61.460  33.720  1.00  0.00           H
HETATM 1999  C1  CHL d 410      55.260  43.860 110.680  1.00  0.00           C
HETATM 2000  H11 CHL d 410      55.440  44.600 111.460  1.00  0.00           H
HETATM 2001  H12 CHL d 410      55.470  44.520 109.830  1.00  0.00           H
HETATM 2002  C2  CHL d 410      56.250  42.690 110.790  1.00  0.00           C
HETATM 2003  H21 CHL d 410      56.370  42.110 109.870  1.00  0.00           H
HETATM 2004  H22 CHL d 410      57.210  43.140 111.040  1.00  0.00           H
HETATM 2005  C3  CHL d 410      55.860  41.770 111.960  1.00  0.00           C
HETATM 2006  H31 CHL d 410      56.000  42.190 112.960  1.00  0.00           H
HETATM 2007  C4  CHL d 410      54.430  41.270 111.880  1.00  0.00           C
HETATM 2008  H41 CHL d 410      54.320  40.560 111.050  1.00  0.00           H
HETATM 2009  H42 CHL d 410      54.140  40.630 112.710  1.00  0.00           H
HETATM 2010  C5  CHL d 410      53.420  42.390 111.670  1.00  0.00           C
HETATM 2011  C6  CHL d 410      52.330  42.340 112.380  1.00  0.00           C
HETATM 2012  H61 CHL d 410      52.240  41.570 113.140  1.00  0.00           H
HETATM 2013  C7  CHL d 410      51.220  43.440 112.430  1.00  0.00           C
HETATM 2014  H71 CHL d 410      50.250  42.950 112.340  1.00  0.00           H
HETATM 2015  H72 CHL d 410      51.260  43.900 113.410  1.00  0.00           H
HETATM 2016  C8  CHL d 410      51.330  44.480 111.230  1.00  0.00           C
HETATM 2017  H81 CHL d 410      50.850  43.930 110.420  1.00  0.00           H
HETATM 2018  C9  CHL d 410      52.810  44.790 110.870  1.00  0.00           C
HETATM 2019  H91 CHL d 410      53.320  45.170 111.750  1.00  0.00           H
HETATM 2020  C10 CHL d 410      53.750  43.480 110.630  1.00  0.00           C
HETATM 2021  C11 CHL d 410      53.110  45.980 109.800  1.00  0.00           C
HETATM 2022 H111 CHL d 410      54.140  46.320 109.820  1.00  0.00           H
HETATM 2023 H112 CHL d 410      52.950  45.550 108.810  1.00  0.00           H
HETATM 2024  C12 CHL d 410      52.160  47.260 110.060  1.00  0.00           C
HETATM 2025 H121 CHL d 410      52.570  47.960 110.790  1.00  0.00           H
HETATM 2026 H122 CHL d 410      52.210  47.740 109.090  1.00  0.00           H
HETATM 2027  C13 CHL d 410      50.710  46.840 110.330  1.00  0.00           C
HETATM 2028  C14 CHL d 410      50.630  45.830 111.520  1.00  0.00           C
HETATM 2029 H141 CHL d 410      51.210  46.290 112.320  1.00  0.00           H
HETATM 2030  C15 CHL d 410      49.190  45.810 112.040  1.00  0.00           C
HETATM 2031 H151 CHL d 410      48.630  44.990 111.590  1.00  0.00           H
HETATM 2032 H152 CHL d 410      49.260  45.600 113.110  1.00  0.00           H
HETATM 2033  C16 CHL d 410      48.680  47.220 111.640  1.00  0.00           C
HETATM 2034 H161 CHL d 410      47.880  47.000 110.920  1.00  0.00           H
HETATM 2035 H162 CHL d 410      48.350  47.810 112.490  1.00  0.00           H
HETATM 2036  C17 CHL d 410      49.830  47.980 110.900  1.00  0.00           C
HETATM 2037 H171 CHL d 410      50.350  48.580 111.660  1.00  0.00           H
HETATM 2038  C18 CHL d 410      49.970  46.240 109.080  1.00  0.00           C
HETATM 2039 H181 CHL d 410      50.630  45.530 108.580  1.00  0.00           H
HETATM 2040 H182 CHL d 410      49.710  46.920 108.260  1.00  0.00           H
HETATM 2041 H183 CHL d 410      49.000  45.770 109.270  1.00  0.00           H
HETATM 2042  C19 CHL d 410      53.400  42.870 109.260  1.00  0.00           C
HETATM 2043 H191 CHL d 410      53.700  43.560 108.460  1.00  0.00           H
HETATM 2044 H192 CHL d 410      52.320  42.720 109.190  1.00  0.00           H
HETATM 2045 H193 CHL d 410      53.700  41.840 109.070  1.00  0.00           H
HETATM 2046  C20 CHL d 410      49.140  49.090 110.050  1.00  0.00           C
HETATM 2047 H201 CHL d 410      48.370  48.670 109.390  1.00  0.00           H
HETATM 2048  C21 CHL d 410      50.250  49.880 109.300  1.00  0.00           C
HETATM 2049 H211 CHL d 410      49.700  50.730 108.870  1.00  0.00           H
HETATM 2050 H212 CHL d 410      50.700  49.350 108.460  1.00  0.00           H
HETATM 2051 H213 CHL d 410      51.030  50.350 109.900  1.00  0.00           H
HETATM 2052  C22 CHL d 410      48.340  50.190 110.880  1.00  0.00           C
HETATM 2053 H221 CHL d 410      47.860  49.700 111.740  1.00  0.00           H
HETATM 2054 H222 CHL d 410      49.070  50.850 111.360  1.00  0.00           H
HETATM 2055  C23 CHL d 410      47.420  51.070 110.010  1.00  0.00           C
HETATM 2056 H231 CHL d 410      47.970  51.470 109.150  1.00  0.00           H
HETATM 2057 H232 CHL d 410      46.560  50.500 109.640  1.00  0.00           H
HETATM 2058  C24 CHL d 410      46.880  52.170 110.860  1.00  0.00           C
HETATM 2059 H241 CHL d 410      47.690  52.870 111.080  1.00  0.00           H
HETATM 2060 H242 CHL d 410      46.180  52.790 110.300  1.00  0.00           H
HETATM 2061  C25 CHL d 410      46.190  51.820 112.200  1.00  0.00           C
HETATM 2062 H251 CHL d 410      46.880  51.300 112.870  1.00  0.00           H
HETATM 2063  C26 CHL d 410      45.040  50.870 112.040  1.00  0.00           C
HETATM 2064 H261 CHL d 410      44.310  51.350 111.380  1.00  0.00           H
HETATM 2065 H262 CHL d 410      44.600  50.580 113.000  1.00  0.00           H
HETATM 2066 H263 CHL d 410      45.400  49.990 111.490  1.00  0.00           H
HETATM 2067  C27 CHL d 410      45.690  53.200 112.830  1.00  0.00           C
HETATM 2068 H271 CHL d 410      45.170  53.750 112.040  1.00  0.00           H
HETATM 2069 H272 CHL d 410      46.450  53.840 113.270  1.00  0.00           H
HETATM 2070 H273 CHL d 410      45.010  53.000 113.660  1.00  0.00           H
HETATM 2071  O1  CHL d 410      56.800  40.750 111.860  1.00  0.00           O
HETATM 2072  HO1 CHL d 410      57.630  41.270 111.900  1.00  0.00           H
HETATM 2073  C1  CHL e 411      60.850  96.040  48.380  1.00  0.00           C
HETATM 2074  H11 CHL e 411      60.700  96.910  47.740  1.00  0.00           H
HETATM 2075  H12 CHL e 411      60.150  95.300  47.990  1.00  0.00           H
HETATM 2076  C2  CHL e 411      62.310  95.560  48.130  1.00  0.00           C
HETATM 2077  H21 CHL e 411      62.520  94.630  48.660  1.00  0.00           H
HETATM 2078  H22 CHL e 411      62.440  95.330  47.070  1.00  0.00           H
HETATM 2079  C3  CHL e 411      63.310  96.600  48.660  1.00  0.00           C
HETATM 2080  H31 CHL e 411      63.220  97.560  48.140  1.00  0.00           H
HETATM 2081  C4  CHL e 411      63.010  96.890  50.210  1.00  0.00           C
HETATM 2082  H41 CHL e 411      63.260  95.990  50.780  1.00  0.00           H
HETATM 2083  H42 CHL e 411      63.630  97.730  50.510  1.00  0.00           H
HETATM 2084  C5  CHL e 411      61.560  97.270  50.440  1.00  0.00           C
HETATM 2085  C6  CHL e 411      61.340  98.310  51.220  1.00  0.00           C
HETATM 2086  H61 CHL e 411      62.180  98.820  51.690  1.00  0.00           H
HETATM 2087  C7  CHL e 411      60.060  98.820  51.670  1.00  0.00           C
HETATM 2088  H71 CHL e 411      59.940  99.010  52.740  1.00  0.00           H
HETATM 2089  H72 CHL e 411      59.910  99.770  51.150  1.00  0.00           H
HETATM 2090  C8  CHL e 411      58.890  97.920  51.330  1.00  0.00           C
HETATM 2091  H81 CHL e 411      58.870  97.190  52.140  1.00  0.00           H
HETATM 2092  C9  CHL e 411      59.070  97.240  49.880  1.00  0.00           C
HETATM 2093  H91 CHL e 411      59.300  98.000  49.130  1.00  0.00           H
HETATM 2094  C10 CHL e 411      60.460  96.390  49.850  1.00  0.00           C
HETATM 2095  C11 CHL e 411      57.830  96.440  49.470  1.00  0.00           C
HETATM 2096 H111 CHL e 411      57.880  96.130  48.430  1.00  0.00           H
HETATM 2097 H112 CHL e 411      57.670  95.600  50.150  1.00  0.00           H
HETATM 2098  C12 CHL e 411      56.460  97.180  49.680  1.00  0.00           C
HETATM 2099 H121 CHL e 411      56.420  98.020  48.970  1.00  0.00           H
HETATM 2100 H122 CHL e 411      55.680  96.490  49.350  1.00  0.00           H
HETATM 2101  C13 CHL e 411      56.280  97.900  51.100  1.00  0.00           C
HETATM 2102  C14 CHL e 411      57.580  98.780  51.330  1.00  0.00           C
HETATM 2103 H141 CHL e 411      57.610  99.460  50.480  1.00  0.00           H
HETATM 2104  C15 CHL e 411      57.220  99.660  52.570  1.00  0.00           C
HETATM 2105 H151 CHL e 411      57.540  99.180  53.490  1.00  0.00           H
HETATM 2106 H152 CHL e 411      57.770 100.600  52.470  1.00  0.00           H
HETATM 2107  C16 CHL e 411      55.720  99.790  52.510  1.00  0.00           C
HETATM 2108 H161 CHL e 411      55.210  99.450  53.420  1.00  0.00           H
HETATM 2109 H162 CHL e 411      55.420 100.830  52.420  1.00  0.00           H
HETATM 2110  C17 CHL e 411      55.190  99.010  51.290  1.00  0.00           C
HETATM 2111 H171 CHL e 411      55.320  99.610  50.390  1.00  0.00           H
HETATM 2112  C18 CHL e 411      56.140  96.790  52.140  1.00  0.00           C
HETATM 2113 H181 CHL e 411      56.970  96.080  52.210  1.00  0.00           H
HETATM 2114 H182 CHL e 411      55.230  96.230  51.920  1.00  0.00           H
HETATM 2115 H183 CHL e 411      56.030  97.180  53.150  1.00  0.00           H
HETATM 2116  C19 CHL e 411      60.280  95.140  50.670  1.00  0.00           C
HETATM 2117 H191 CHL e 411      61.180  94.530  50.600  1.00  0.00           H
HETATM 2118 H192 CHL e 411      59.430  94.570  50.290  1.00  0.00           H
HETATM 2119 H193 CHL e 411      60.240  95.360  51.740  1.00  0.00           H
HETATM 2120  C20 CHL e 411      53.720  98.560  51.360  1.00  0.00           C
HETATM 2121 H201 CHL e 411      53.510  98.030  52.290  1.00  0.00           H
HETATM 2122  C21 CHL e 411      53.280  97.570  50.230  1.00  0.00           C
HETATM 2123 H211 CHL e 411      52.190  97.500  50.200  1.00  0.00           H
HETATM 2124 H212 CHL e 411      53.800  96.620  50.390  1.00  0.00           H
HETATM 2125 H213 CHL e 411      53.570  97.970  49.250  1.00  0.00           H
HETATM 2126  C22 CHL e 411      52.800  99.830  51.370  1.00  0.00           C
HETATM 2127 H221 CHL e 411      52.940 100.380  52.300  1.00  0.00           H
HETATM 2128 H222 CHL e 411      53.070 100.510  50.560  1.00  0.00           H
HETATM 2129  C23 CHL e 411      51.300  99.690  51.250  1.00  0.00           C
HETATM 2130 H231 CHL e 411      50.910 100.680  51.470  1.00  0.00           H
HETATM 2131 H232 CHL e 411      51.020  99.430  50.220  1.00  0.00           H
HETATM 2132  C24 CHL e 411      50.730  98.720  52.300  1.00  0.00           C
HETATM 2133 H241 CHL e 411      51.080  97.700  52.110  1.00  0.00           H
HETATM 2134 H242 CHL e 411      51.070  99.100  53.260  1.00  0.00           H
HETATM 2135  C25 CHL e 411      49.230  98.580  52.230  1.00  0.00           C
HETATM 2136 H251 CHL e 411      48.830  99.600  52.270  1.00  0.00           H
HETATM 2137  C26 CHL e 411      48.810  97.760  53.420  1.00  0.00           C
HETATM 2138 H261 CHL e 411      49.060  96.700  53.480  1.00  0.00           H
HETATM 2139 H262 CHL e 411      47.740  97.850  53.640  1.00  0.00           H
HETATM 2140 H263 CHL e 411      49.260  98.210  54.310  1.00  0.00           H
HETATM 2141  C27 CHL e 411      48.600  97.970  51.020  1.00  0.00           C
HETATM 2142 H271 CHL e 411      47.510  97.940  51.040  1.00  0.00           H
HETATM 2143 H272 CHL e 411      48.940  96.990  50.660  1.00  0.00           H
HETATM 2144 H273 CHL e 411      48.740  98.550  50.110  1.00  0.00           H
HETATM 2145  O1  CHL e 411      64.600  96.040  48.660  1.00  0.00           O
HETATM 2146  HO1 CHL e 411      64.770  95.610  47.800  1.00  0.00           H
HETATM 2147  C1  CHL f 412      61.610 125.280  57.700  1.00  0.00           C
HETATM 2148  H11 CHL f 412      61.220 125.390  58.710  1.00  0.00           H
HETATM 2149  H12 CHL f 412      60.830 125.760  57.110  1.00  0.00           H
HETATM 2150  C2  CHL f 412      63.000 126.000  57.630  1.00  0.00           C
HETATM 2151  H21 CHL f 412      63.280 126.150  56.580  1.00  0.00           H
HETATM 2152  H22 CHL f 412      62.900 127.010  58.030  1.00  0.00           H
HETATM 2153  C3  CHL f 412      64.220 125.300  58.350  1.00  0.00           C
HETATM 2154  H31 CHL f 412      64.080 125.530  59.410  1.00  0.00           H
HETATM 2155  C4  CHL f 412      64.280 123.820  57.900  1.00  0.00           C
HETATM 2156  H41 CHL f 412      64.580 124.030  56.870  1.00  0.00           H
HETATM 2157  H42 CHL f 412      65.130 123.300  58.340  1.00  0.00           H
HETATM 2158  C5  CHL f 412      62.920 123.070  57.940  1.00  0.00           C
HETATM 2159  C6  CHL f 412      62.860 121.890  58.530  1.00  0.00           C
HETATM 2160  H61 CHL f 412      63.730 121.450  59.020  1.00  0.00           H
HETATM 2161  C7  CHL f 412      61.670 121.010  58.710  1.00  0.00           C
HETATM 2162  H71 CHL f 412      61.790 119.950  58.450  1.00  0.00           H
HETATM 2163  H72 CHL f 412      61.310 121.190  59.720  1.00  0.00           H
HETATM 2164  C8  CHL f 412      60.530 121.390  57.770  1.00  0.00           C
HETATM 2165  H81 CHL f 412      60.800 121.150  56.730  1.00  0.00           H
HETATM 2166  C9  CHL f 412      60.340 122.990  57.770  1.00  0.00           C
HETATM 2167  H91 CHL f 412      60.210 123.280  58.820  1.00  0.00           H
HETATM 2168  C10 CHL f 412      61.680 123.740  57.320  1.00  0.00           C
HETATM 2169  C11 CHL f 412      59.060 123.400  57.030  1.00  0.00           C
HETATM 2170 H111 CHL f 412      58.890 124.460  57.190  1.00  0.00           H
HETATM 2171 H112 CHL f 412      59.170 123.240  55.950  1.00  0.00           H
HETATM 2172  C12 CHL f 412      57.780 122.620  57.350  1.00  0.00           C
HETATM 2173 H121 CHL f 412      57.500 122.860  58.370  1.00  0.00           H
HETATM 2174 H122 CHL f 412      56.940 123.040  56.790  1.00  0.00           H
HETATM 2175  C13 CHL f 412      57.950 121.060  57.170  1.00  0.00           C
HETATM 2176  C14 CHL f 412      59.160 120.640  58.120  1.00  0.00           C
HETATM 2177 H141 CHL f 412      59.000 121.090  59.100  1.00  0.00           H
HETATM 2178  C15 CHL f 412      59.090 119.170  58.270  1.00  0.00           C
HETATM 2179 H151 CHL f 412      59.460 118.690  57.370  1.00  0.00           H
HETATM 2180 H152 CHL f 412      59.620 118.850  59.160  1.00  0.00           H
HETATM 2181  C16 CHL f 412      57.610 118.910  58.240  1.00  0.00           C
HETATM 2182 H161 CHL f 412      57.350 118.230  57.430  1.00  0.00           H
HETATM 2183 H162 CHL f 412      57.310 118.440  59.180  1.00  0.00           H
HETATM 2184  C17 CHL f 412      56.820 120.200  57.780  1.00  0.00           C
HETATM 2185 H171 CHL f 412      56.480 120.650  58.720  1.00  0.00           H
HETATM 2186  C18 CHL f 412      58.220 120.770  55.600  1.00  0.00           C
HETATM 2187 H181 CHL f 412      59.130 121.190  55.160  1.00  0.00           H
HETATM 2188 H182 CHL f 412      57.380 121.010  54.960  1.00  0.00           H
HETATM 2189 H183 CHL f 412      58.420 119.710  55.450  1.00  0.00           H
HETATM 2190  C19 CHL f 412      61.870 123.610  55.760  1.00  0.00           C
HETATM 2191 H191 CHL f 412      61.970 122.580  55.400  1.00  0.00           H
HETATM 2192 H192 CHL f 412      62.780 124.100  55.410  1.00  0.00           H
HETATM 2193 H193 CHL f 412      61.060 124.150  55.270  1.00  0.00           H
HETATM 2194  C20 CHL f 412      55.550 119.900  56.950  1.00  0.00           C
HETATM 2195 H201 CHL f 412      55.800 119.330  56.050  1.00  0.00           H
HETATM 2196  C21 CHL f 412      54.770 121.240  56.630  1.00  0.00           C
HETATM 2197 H211 CHL f 412      53.810 120.920  56.230  1.00  0.00           H
HETATM 2198 H212 CHL f 412      55.150 121.880  55.830  1.00  0.00           H
HETATM 2199 H213 CHL f 412      54.770 121.860  57.530  1.00  0.00           H
HETATM 2200  C22 CHL f 412      54.540 118.940  57.640  1.00  0.00           C
HETATM 2201 H221 CHL f 412      53.860 118.710  56.820  1.00  0.00           H
HETATM 2202 H222 CHL f 412      55.010 118.000  57.920  1.00  0.00           H
HETATM 2203  C23 CHL f 412      53.760 119.510  58.880  1.00  0.00           C
HETATM 2204 H231 CHL f 412      54.400 119.820  59.720  1.00  0.00           H
HETATM 2205 H232 CHL f 412      53.180 120.400  58.610  1.00  0.00           H
HETATM 2206  C24 CHL f 412      52.700 118.550  59.460  1.00  0.00           C
HETATM 2207 H241 CHL f 412      52.070 118.230  58.630  1.00  0.00           H
HETATM 2208 H242 CHL f 412      53.210 117.620  59.740  1.00  0.00           H
HETATM 2209  C25 CHL f 412      51.780 119.000  60.620  1.00  0.00           C
HETATM 2210 H251 CHL f 412      51.240 119.850  60.210  1.00  0.00           H
HETATM 2211  C26 CHL f 412      52.630 119.360  61.930  1.00  0.00           C
HETATM 2212 H261 CHL f 412      53.340 120.170  61.760  1.00  0.00           H
HETATM 2213 H262 CHL f 412      53.130 118.480  62.330  1.00  0.00           H
HETATM 2214 H263 CHL f 412      51.890 119.730  62.640  1.00  0.00           H
HETATM 2215  C27 CHL f 412      50.790 117.830  60.880  1.00  0.00           C
HETATM 2216 H271 CHL f 412      51.260 117.030  61.450  1.00  0.00           H
HETATM 2217 H272 CHL f 412      50.350 117.530  59.930  1.00  0.00           H
HETATM 2218 H273 CHL f 412      49.980 118.000  61.590  1.00  0.00           H
HETATM 2219  O1  CHL f 412      65.420 126.030  57.990  1.00  0.00           O
HETATM 2220  HO1 CHL f 412      65.380 126.900  58.410  1.00  0.00           H
HETATM 2221  C1  CHL g 413      67.710 110.900  62.290  1.00  0.00           C
HETATM 2222  H11 CHL g 413      67.430 111.700  62.970  1.00  0.00           H
HETATM 2223  H12 CHL g 413      67.050 110.930  61.420  1.00  0.00           H
HETATM 2224  C2  CHL g 413      69.140 111.280  61.850  1.00  0.00           C
HETATM 2225  H21 CHL g 413      69.430 110.770  60.930  1.00  0.00           H
HETATM 2226  H22 CHL g 413      69.130 112.340  61.580  1.00  0.00           H
HETATM 2227  C3  CHL g 413      70.270 111.090  62.900  1.00  0.00           C
HETATM 2228  H31 CHL g 413      70.170 111.760  63.760  1.00  0.00           H
HETATM 2229  C4  CHL g 413      70.220 109.660  63.460  1.00  0.00           C
HETATM 2230  H41 CHL g 413      70.490 108.970  62.660  1.00  0.00           H
HETATM 2231  H42 CHL g 413      70.920 109.680  64.300  1.00  0.00           H
HETATM 2232  C5  CHL g 413      68.840 109.340  63.960  1.00  0.00           C
HETATM 2233  C6  CHL g 413      68.700 108.850  65.200  1.00  0.00           C
HETATM 2234  H61 CHL g 413      69.580 108.700  65.820  1.00  0.00           H
HETATM 2235  C7  CHL g 413      67.430 108.460  65.920  1.00  0.00           C
HETATM 2236  H71 CHL g 413      67.520 107.480  66.390  1.00  0.00           H
HETATM 2237  H72 CHL g 413      67.270 109.180  66.720  1.00  0.00           H
HETATM 2238  C8  CHL g 413      66.220 108.440  64.970  1.00  0.00           C
HETATM 2239  H81 CHL g 413      66.280 107.430  64.550  1.00  0.00           H
HETATM 2240  C9  CHL g 413      66.240 109.590  63.910  1.00  0.00           C
HETATM 2241  H91 CHL g 413      66.120 110.480  64.530  1.00  0.00           H
HETATM 2242  C10 CHL g 413      67.590 109.560  63.080  1.00  0.00           C
HETATM 2243  C11 CHL g 413      64.940 109.800  62.970  1.00  0.00           C
HETATM 2244 H111 CHL g 413      64.850 110.810  62.550  1.00  0.00           H
HETATM 2245 H112 CHL g 413      65.040 109.080  62.150  1.00  0.00           H
HETATM 2246  C12 CHL g 413      63.510 109.620  63.770  1.00  0.00           C
HETATM 2247 H121 CHL g 413      63.360 110.570  64.270  1.00  0.00           H
HETATM 2248 H122 CHL g 413      62.750 109.370  63.030  1.00  0.00           H
HETATM 2249  C13 CHL g 413      63.570 108.460  64.710  1.00  0.00           C
HETATM 2250  C14 CHL g 413      64.800 108.530  65.720  1.00  0.00           C
HETATM 2251 H141 CHL g 413      64.880 109.510  66.190  1.00  0.00           H
HETATM 2252  C15 CHL g 413      64.520 107.540  66.820  1.00  0.00           C
HETATM 2253 H151 CHL g 413      64.930 106.550  66.620  1.00  0.00           H
HETATM 2254 H152 CHL g 413      64.990 107.780  67.780  1.00  0.00           H
HETATM 2255  C16 CHL g 413      62.940 107.540  66.900  1.00  0.00           C
HETATM 2256 H161 CHL g 413      62.450 106.560  66.820  1.00  0.00           H
HETATM 2257 H162 CHL g 413      62.600 107.990  67.830  1.00  0.00           H
HETATM 2258  C17 CHL g 413      62.350 108.380  65.650  1.00  0.00           C
HETATM 2259 H171 CHL g 413      62.120 109.360  66.060  1.00  0.00           H
HETATM 2260  C18 CHL g 413      63.600 107.170  63.900  1.00  0.00           C
HETATM 2261 H181 CHL g 413      64.510 107.030  63.310  1.00  0.00           H
HETATM 2262 H182 CHL g 413      62.850 107.190  63.110  1.00  0.00           H
HETATM 2263 H183 CHL g 413      63.600 106.300  64.570  1.00  0.00           H
HETATM 2264  C19 CHL g 413      67.700 108.350  62.050  1.00  0.00           C
HETATM 2265 H191 CHL g 413      67.910 107.420  62.590  1.00  0.00           H
HETATM 2266 H192 CHL g 413      68.620 108.360  61.450  1.00  0.00           H
HETATM 2267 H193 CHL g 413      66.870 108.190  61.370  1.00  0.00           H
HETATM 2268  C20 CHL g 413      60.950 107.930  65.120  1.00  0.00           C
HETATM 2269 H201 CHL g 413      61.040 106.980  64.570  1.00  0.00           H
HETATM 2270  C21 CHL g 413      60.330 108.980  64.140  1.00  0.00           C
HETATM 2271 H211 CHL g 413      60.490 110.000  64.500  1.00  0.00           H
HETATM 2272 H212 CHL g 413      59.260 108.790  63.990  1.00  0.00           H
HETATM 2273 H213 CHL g 413      60.920 108.920  63.220  1.00  0.00           H
HETATM 2274  C22 CHL g 413      59.990 107.680  66.430  1.00  0.00           C
HETATM 2275 H221 CHL g 413      60.320 107.070  67.280  1.00  0.00           H
HETATM 2276 H222 CHL g 413      59.800 108.650  66.880  1.00  0.00           H
HETATM 2277  C23 CHL g 413      58.450 107.450  66.100  1.00  0.00           C
HETATM 2278 H231 CHL g 413      57.930 108.400  65.980  1.00  0.00           H
HETATM 2279 H232 CHL g 413      58.370 106.890  65.160  1.00  0.00           H
HETATM 2280  C24 CHL g 413      57.700 106.650  67.200  1.00  0.00           C
HETATM 2281 H241 CHL g 413      58.340 105.810  67.480  1.00  0.00           H
HETATM 2282 H242 CHL g 413      57.720 107.210  68.140  1.00  0.00           H
HETATM 2283  C25 CHL g 413      56.290 106.160  67.000  1.00  0.00           C
HETATM 2284 H251 CHL g 413      56.260 105.500  66.140  1.00  0.00           H
HETATM 2285  C26 CHL g 413      55.240 107.220  66.810  1.00  0.00           C
HETATM 2286 H261 CHL g 413      54.250 106.770  66.730  1.00  0.00           H
HETATM 2287 H262 CHL g 413      55.390 107.640  65.820  1.00  0.00           H
HETATM 2288 H263 CHL g 413      55.270 107.910  67.660  1.00  0.00           H
HETATM 2289  C27 CHL g 413      55.780 105.320  68.250  1.00  0.00           C
HETATM 2290 H271 CHL g 413      56.280 104.350  68.260  1.00  0.00           H
HETATM 2291 H272 CHL g 413      54.690 105.240  68.240  1.00  0.00           H
HETATM 2292 H273 CHL g 413      56.090 105.870  69.140  1.00  0.00           H
HETATM 2293  O1  CHL g 413      71.520 111.240  62.290  1.00  0.00           O
HETATM 2294  HO1 CHL g 413      71.590 110.390  61.820  1.00  0.00           H
HETATM 2295  C1  CHL h 414      64.560  94.640  54.870  1.00  0.00           C
HETATM 2296  H11 CHL h 414      64.580  95.010  55.890  1.00  0.00           H
HETATM 2297  H12 CHL h 414      64.360  95.540  54.270  1.00  0.00           H
HETATM 2298  C2  CHL h 414      65.960  94.120  54.560  1.00  0.00           C
HETATM 2299  H21 CHL h 414      66.100  93.850  53.510  1.00  0.00           H
HETATM 2300  H22 CHL h 414      66.650  94.920  54.820  1.00  0.00           H
HETATM 2301  C3  CHL h 414      66.320  92.850  55.420  1.00  0.00           C
HETATM 2302  H31 CHL h 414      66.210  93.190  56.450  1.00  0.00           H
HETATM 2303  C4  CHL h 414      65.290  91.690  55.170  1.00  0.00           C
HETATM 2304  H41 CHL h 414      65.430  91.330  54.150  1.00  0.00           H
HETATM 2305  H42 CHL h 414      65.340  90.900  55.930  1.00  0.00           H
HETATM 2306  C5  CHL h 414      63.840  92.180  55.360  1.00  0.00           C
HETATM 2307  C6  CHL h 414      63.010  91.300  55.970  1.00  0.00           C
HETATM 2308  H61 CHL h 414      63.330  90.310  56.310  1.00  0.00           H
HETATM 2309  C7  CHL h 414      61.560  91.600  56.310  1.00  0.00           C
HETATM 2310  H71 CHL h 414      60.830  90.850  55.990  1.00  0.00           H
HETATM 2311  H72 CHL h 414      61.480  91.510  57.390  1.00  0.00           H
HETATM 2312  C8  CHL h 414      61.030  92.870  55.690  1.00  0.00           C
HETATM 2313  H81 CHL h 414      60.600  92.660  54.700  1.00  0.00           H
HETATM 2314  C9  CHL h 414      62.070  94.010  55.490  1.00  0.00           C
HETATM 2315  H91 CHL h 414      62.410  94.130  56.530  1.00  0.00           H
HETATM 2316  C10 CHL h 414      63.390  93.540  54.710  1.00  0.00           C
HETATM 2317  C11 CHL h 414      61.490  95.390  55.000  1.00  0.00           C
HETATM 2318 H111 CHL h 414      62.300  96.090  55.220  1.00  0.00           H
HETATM 2319 H112 CHL h 414      61.400  95.460  53.920  1.00  0.00           H
HETATM 2320  C12 CHL h 414      60.170  95.850  55.670  1.00  0.00           C
HETATM 2321 H121 CHL h 414      60.430  96.120  56.690  1.00  0.00           H
HETATM 2322 H122 CHL h 414      59.930  96.800  55.190  1.00  0.00           H
HETATM 2323  C13 CHL h 414      59.120  94.650  55.630  1.00  0.00           C
HETATM 2324  C14 CHL h 414      59.800  93.430  56.410  1.00  0.00           C
HETATM 2325 H141 CHL h 414      60.170  93.850  57.350  1.00  0.00           H
HETATM 2326  C15 CHL h 414      58.650  92.490  56.800  1.00  0.00           C
HETATM 2327 H151 CHL h 414      58.460  91.850  55.940  1.00  0.00           H
HETATM 2328 H152 CHL h 414      58.750  91.880  57.690  1.00  0.00           H
HETATM 2329  C16 CHL h 414      57.420  93.430  56.870  1.00  0.00           C
HETATM 2330 H161 CHL h 414      56.700  93.080  56.120  1.00  0.00           H
HETATM 2331 H162 CHL h 414      56.850  93.270  57.790  1.00  0.00           H
HETATM 2332  C17 CHL h 414      57.870  94.850  56.560  1.00  0.00           C
HETATM 2333 H171 CHL h 414      58.230  95.220  57.520  1.00  0.00           H
HETATM 2334  C18 CHL h 414      58.720  94.370  54.160  1.00  0.00           C
HETATM 2335 H181 CHL h 414      58.290  95.300  53.790  1.00  0.00           H
HETATM 2336 H182 CHL h 414      57.980  93.570  54.100  1.00  0.00           H
HETATM 2337 H183 CHL h 414      59.560  93.980  53.570  1.00  0.00           H
HETATM 2338  C19 CHL h 414      63.130  93.260  53.210  1.00  0.00           C
HETATM 2339 H191 CHL h 414      62.370  92.490  53.040  1.00  0.00           H
HETATM 2340 H192 CHL h 414      64.010  92.830  52.740  1.00  0.00           H
HETATM 2341 H193 CHL h 414      62.900  94.190  52.700  1.00  0.00           H
HETATM 2342  C20 CHL h 414      56.680  95.720  56.130  1.00  0.00           C
HETATM 2343 H201 CHL h 414      56.290  95.390  55.170  1.00  0.00           H
HETATM 2344  C21 CHL h 414      57.100  97.190  55.870  1.00  0.00           C
HETATM 2345 H211 CHL h 414      57.820  97.360  55.070  1.00  0.00           H
HETATM 2346 H212 CHL h 414      57.590  97.610  56.750  1.00  0.00           H
HETATM 2347 H213 CHL h 414      56.220  97.750  55.540  1.00  0.00           H
HETATM 2348  C22 CHL h 414      55.500  95.560  57.210  1.00  0.00           C
HETATM 2349 H221 CHL h 414      55.110  94.550  57.140  1.00  0.00           H
HETATM 2350 H222 CHL h 414      55.800  95.880  58.210  1.00  0.00           H
HETATM 2351  C23 CHL h 414      54.280  96.490  56.940  1.00  0.00           C
HETATM 2352 H231 CHL h 414      53.530  96.290  57.710  1.00  0.00           H
HETATM 2353 H232 CHL h 414      54.610  97.500  57.170  1.00  0.00           H
HETATM 2354  C24 CHL h 414      53.490  96.310  55.640  1.00  0.00           C
HETATM 2355 H241 CHL h 414      52.740  97.100  55.570  1.00  0.00           H
HETATM 2356 H242 CHL h 414      54.170  96.460  54.800  1.00  0.00           H
HETATM 2357  C25 CHL h 414      52.830  94.920  55.470  1.00  0.00           C
HETATM 2358 H251 CHL h 414      53.610  94.160  55.570  1.00  0.00           H
HETATM 2359  C26 CHL h 414      52.230  94.830  54.010  1.00  0.00           C
HETATM 2360 H261 CHL h 414      53.030  94.680  53.280  1.00  0.00           H
HETATM 2361 H262 CHL h 414      51.540  95.650  53.810  1.00  0.00           H
HETATM 2362 H263 CHL h 414      51.550  93.990  53.890  1.00  0.00           H
HETATM 2363  C27 CHL h 414      51.710  94.590  56.480  1.00  0.00           C
HETATM 2364 H271 CHL h 414      52.010  94.820  57.510  1.00  0.00           H
HETATM 2365 H272 CHL h 414      51.310  93.580  56.410  1.00  0.00           H
HETATM 2366 H273 CHL h 414      50.790  95.170  56.350  1.00  0.00           H
HETATM 2367  O1  CHL h 414      67.650  92.360  55.190  1.00  0.00           O
HETATM 2368  HO1 CHL h 414      68.300  93.090  55.210  1.00  0.00           H
HETATM 2369  C1  CHL i 415      51.560  30.120  75.790  1.00  0.00           C
HETATM 2370  H11 CHL i 415      51.800  30.770  76.640  1.00  0.00           H
HETATM 2371  H12 CHL i 415      51.460  30.780  74.930  1.00  0.00           H
HETATM 2372  C2  CHL i 415      52.710  29.130  75.410  1.00  0.00           C
HETATM 2373  H21 CHL i 415      52.460  28.570  74.510  1.00  0.00           H
HETATM 2374  H22 CHL i 415      53.670  29.620  75.200  1.00  0.00           H
HETATM 2375  C3  CHL i 415      52.920  28.190  76.570  1.00  0.00           C
HETATM 2376  H31 CHL i 415      53.090  28.780  77.480  1.00  0.00           H
HETATM 2377  C4  CHL i 415      51.700  27.290  76.740  1.00  0.00           C
HETATM 2378  H41 CHL i 415      51.620  26.700  75.830  1.00  0.00           H
HETATM 2379  H42 CHL i 415      51.860  26.680  77.630  1.00  0.00           H
HETATM 2380  C5  CHL i 415      50.480  28.210  77.050  1.00  0.00           C
HETATM 2381  C6  CHL i 415      49.860  28.040  78.220  1.00  0.00           C
HETATM 2382  H61 CHL i 415      50.240  27.300  78.920  1.00  0.00           H
HETATM 2383  C7  CHL i 415      48.640  28.850  78.650  1.00  0.00           C
HETATM 2384  H71 CHL i 415      47.920  28.130  79.060  1.00  0.00           H
HETATM 2385  H72 CHL i 415      49.000  29.450  79.490  1.00  0.00           H
HETATM 2386  C8  CHL i 415      48.050  29.770  77.570  1.00  0.00           C
HETATM 2387  H81 CHL i 415      47.610  29.130  76.800  1.00  0.00           H
HETATM 2388  C9  CHL i 415      49.170  30.480  76.710  1.00  0.00           C
HETATM 2389  H91 CHL i 415      49.750  31.100  77.400  1.00  0.00           H
HETATM 2390  C10 CHL i 415      50.180  29.390  76.100  1.00  0.00           C
HETATM 2391  C11 CHL i 415      48.570  31.490  75.700  1.00  0.00           C
HETATM 2392 H111 CHL i 415      49.440  32.000  75.290  1.00  0.00           H
HETATM 2393 H112 CHL i 415      48.160  31.090  74.770  1.00  0.00           H
HETATM 2394  C12 CHL i 415      47.370  32.410  76.260  1.00  0.00           C
HETATM 2395 H121 CHL i 415      47.840  33.190  76.880  1.00  0.00           H
HETATM 2396 H122 CHL i 415      46.870  32.920  75.430  1.00  0.00           H
HETATM 2397  C13 CHL i 415      46.320  31.670  77.050  1.00  0.00           C
HETATM 2398  C14 CHL i 415      47.070  30.840  78.140  1.00  0.00           C
HETATM 2399 H141 CHL i 415      47.700  31.490  78.740  1.00  0.00           H
HETATM 2400  C15 CHL i 415      45.900  30.300  79.120  1.00  0.00           C
HETATM 2401 H151 CHL i 415      45.460  29.410  78.660  1.00  0.00           H
HETATM 2402 H152 CHL i 415      46.280  29.970  80.090  1.00  0.00           H
HETATM 2403  C16 CHL i 415      44.920  31.460  79.200  1.00  0.00           C
HETATM 2404 H161 CHL i 415      43.920  31.060  79.050  1.00  0.00           H
HETATM 2405 H162 CHL i 415      44.960  31.970  80.170  1.00  0.00           H
HETATM 2406  C17 CHL i 415      45.370  32.390  78.020  1.00  0.00           C
HETATM 2407 H171 CHL i 415      45.940  33.160  78.530  1.00  0.00           H
HETATM 2408  C18 CHL i 415      45.450  30.790  76.040  1.00  0.00           C
HETATM 2409 H181 CHL i 415      44.500  30.470  76.490  1.00  0.00           H
HETATM 2410 H182 CHL i 415      45.960  29.840  75.850  1.00  0.00           H
HETATM 2411 H183 CHL i 415      45.210  31.310  75.110  1.00  0.00           H
HETATM 2412  C19 CHL i 415      49.590  28.690  74.880  1.00  0.00           C
HETATM 2413 H191 CHL i 415      50.270  27.970  74.430  1.00  0.00           H
HETATM 2414 H192 CHL i 415      49.420  29.420  74.090  1.00  0.00           H
HETATM 2415 H193 CHL i 415      48.720  28.090  75.140  1.00  0.00           H
HETATM 2416  C20 CHL i 415      44.190  33.240  77.430  1.00  0.00           C
HETATM 2417 H201 CHL i 415      43.450  32.600  76.940  1.00  0.00           H
HETATM 2418  C21 CHL i 415      44.740  34.350  76.450  1.00  0.00           C
HETATM 2419 H211 CHL i 415      45.740  34.720  76.710  1.00  0.00           H
HETATM 2420 H212 CHL i 415      44.110  35.240  76.450  1.00  0.00           H
HETATM 2421 H213 CHL i 415      44.900  33.890  75.470  1.00  0.00           H
HETATM 2422  C22 CHL i 415      43.450  34.040  78.580  1.00  0.00           C
HETATM 2423 H221 CHL i 415      43.350  33.310  79.380  1.00  0.00           H
HETATM 2424 H222 CHL i 415      44.130  34.820  78.940  1.00  0.00           H
HETATM 2425  C23 CHL i 415      42.060  34.640  78.470  1.00  0.00           C
HETATM 2426 H231 CHL i 415      41.380  33.820  78.240  1.00  0.00           H
HETATM 2427 H232 CHL i 415      41.890  34.980  79.490  1.00  0.00           H
HETATM 2428  C24 CHL i 415      41.810  35.800  77.500  1.00  0.00           C
HETATM 2429 H241 CHL i 415      42.580  36.570  77.500  1.00  0.00           H
HETATM 2430 H242 CHL i 415      41.810  35.470  76.460  1.00  0.00           H
HETATM 2431  C25 CHL i 415      40.430  36.520  77.760  1.00  0.00           C
HETATM 2432 H251 CHL i 415      39.610  35.840  77.560  1.00  0.00           H
HETATM 2433  C26 CHL i 415      40.170  37.670  76.710  1.00  0.00           C
HETATM 2434 H261 CHL i 415      40.900  38.480  76.780  1.00  0.00           H
HETATM 2435 H262 CHL i 415      39.150  37.990  76.900  1.00  0.00           H
HETATM 2436 H263 CHL i 415      40.310  37.200  75.740  1.00  0.00           H
HETATM 2437  C27 CHL i 415      40.400  37.240  79.120  1.00  0.00           C
HETATM 2438 H271 CHL i 415      41.010  38.130  79.220  1.00  0.00           H
HETATM 2439 H272 CHL i 415      40.590  36.530  79.930  1.00  0.00           H
HETATM 2440 H273 CHL i 415      39.430  37.690  79.330  1.00  0.00           H
HETATM 2441  O1  CHL i 415      54.010  27.390  76.310  1.00  0.00           O
HETATM 2442  HO1 CHL i 415      53.910  26.530  76.740  1.00  0.00           H
HETATM 2443  C1  CHL j 416      68.910 100.460 107.590  1.00  0.00           C
HETATM 2444  H11 CHL j 416      68.260 101.000 108.280  1.00  0.00           H
HETATM 2445  H12 CHL j 416      68.300 100.250 106.710  1.00  0.00           H
HETATM 2446  C2  CHL j 416      70.100 101.580 107.320  1.00  0.00           C
HETATM 2447  H21 CHL j 416      70.770 101.200 106.550  1.00  0.00           H
HETATM 2448  H22 CHL j 416      69.720 102.540 106.970  1.00  0.00           H
HETATM 2449  C3  CHL j 416      70.920 101.950 108.580  1.00  0.00           C
HETATM 2450  H31 CHL j 416      70.270 102.480 109.280  1.00  0.00           H
HETATM 2451  C4  CHL j 416      71.390 100.640 109.350  1.00  0.00           C
HETATM 2452  H41 CHL j 416      72.320 100.260 108.930  1.00  0.00           H
HETATM 2453  H42 CHL j 416      71.550 101.060 110.350  1.00  0.00           H
HETATM 2454  C5  CHL j 416      70.290  99.570 109.480  1.00  0.00           C
HETATM 2455  C6  CHL j 416      70.220  98.930 110.640  1.00  0.00           C
HETATM 2456  H61 CHL j 416      70.790  99.310 111.490  1.00  0.00           H
HETATM 2457  C7  CHL j 416      69.280  97.780 110.990  1.00  0.00           C
HETATM 2458  H71 CHL j 416      69.720  96.900 111.460  1.00  0.00           H
HETATM 2459  H72 CHL j 416      68.620  98.170 111.760  1.00  0.00           H
HETATM 2460  C8  CHL j 416      68.520  97.200 109.720  1.00  0.00           C
HETATM 2461  H81 CHL j 416      69.180  96.460 109.250  1.00  0.00           H
HETATM 2462  C9  CHL j 416      68.150  98.320 108.740  1.00  0.00           C
HETATM 2463  H91 CHL j 416      67.540  98.900 109.430  1.00  0.00           H
HETATM 2464  C10 CHL j 416      69.400  99.180 108.230  1.00  0.00           C
HETATM 2465  C11 CHL j 416      67.160  97.890 107.600  1.00  0.00           C
HETATM 2466 H111 CHL j 416      66.820  98.780 107.070  1.00  0.00           H
HETATM 2467 H112 CHL j 416      67.670  97.220 106.910  1.00  0.00           H
HETATM 2468  C12 CHL j 416      65.950  97.070 108.050  1.00  0.00           C
HETATM 2469 H121 CHL j 416      65.280  97.710 108.630  1.00  0.00           H
HETATM 2470 H122 CHL j 416      65.420  96.830 107.130  1.00  0.00           H
HETATM 2471  C13 CHL j 416      66.310  95.890 109.010  1.00  0.00           C
HETATM 2472  C14 CHL j 416      67.160  96.570 110.190  1.00  0.00           C
HETATM 2473 H141 CHL j 416      66.650  97.390 110.700  1.00  0.00           H
HETATM 2474  C15 CHL j 416      67.130  95.530 111.320  1.00  0.00           C
HETATM 2475 H151 CHL j 416      67.980  94.850 111.320  1.00  0.00           H
HETATM 2476 H152 CHL j 416      67.200  96.020 112.290  1.00  0.00           H
HETATM 2477  C16 CHL j 416      65.830  94.740 111.160  1.00  0.00           C
HETATM 2478 H161 CHL j 416      66.100  93.720 110.890  1.00  0.00           H
HETATM 2479 H162 CHL j 416      65.160  94.750 112.020  1.00  0.00           H
HETATM 2480  C17 CHL j 416      65.130  95.310 109.890  1.00  0.00           C
HETATM 2481 H171 CHL j 416      64.490  96.120 110.230  1.00  0.00           H
HETATM 2482  C18 CHL j 416      67.120  94.850 108.240  1.00  0.00           C
HETATM 2483 H181 CHL j 416      66.400  94.320 107.600  1.00  0.00           H
HETATM 2484 H182 CHL j 416      67.410  94.030 108.910  1.00  0.00           H
HETATM 2485 H183 CHL j 416      67.950  95.250 107.660  1.00  0.00           H
HETATM 2486  C19 CHL j 416      70.290  98.420 107.200  1.00  0.00           C
HETATM 2487 H191 CHL j 416      71.120  99.080 106.940  1.00  0.00           H
HETATM 2488 H192 CHL j 416      69.690  98.010 106.390  1.00  0.00           H
HETATM 2489 H193 CHL j 416      70.800  97.590 107.700  1.00  0.00           H
HETATM 2490  C20 CHL j 416      64.270  94.180 109.180  1.00  0.00           C
HETATM 2491 H201 CHL j 416      64.930  93.330 109.010  1.00  0.00           H
HETATM 2492  C21 CHL j 416      63.510  94.580 107.850  1.00  0.00           C
HETATM 2493 H211 CHL j 416      64.260  94.500 107.070  1.00  0.00           H
HETATM 2494 H212 CHL j 416      63.170  95.610 107.790  1.00  0.00           H
HETATM 2495 H213 CHL j 416      62.640  93.950 107.660  1.00  0.00           H
HETATM 2496  C22 CHL j 416      63.180  93.690 110.120  1.00  0.00           C
HETATM 2497 H221 CHL j 416      62.750  92.820 109.620  1.00  0.00           H
HETATM 2498 H222 CHL j 416      63.570  93.300 111.060  1.00  0.00           H
HETATM 2499  C23 CHL j 416      61.930  94.680 110.320  1.00  0.00           C
HETATM 2500 H231 CHL j 416      62.290  95.690 110.570  1.00  0.00           H
HETATM 2501 H232 CHL j 416      61.370  94.820 109.390  1.00  0.00           H
HETATM 2502  C24 CHL j 416      60.950  94.040 111.340  1.00  0.00           C
HETATM 2503 H241 CHL j 416      60.720  93.030 111.000  1.00  0.00           H
HETATM 2504 H242 CHL j 416      61.440  93.920 112.310  1.00  0.00           H
HETATM 2505  C25 CHL j 416      59.680  94.780 111.760  1.00  0.00           C
HETATM 2506 H251 CHL j 416      59.910  95.620 112.420  1.00  0.00           H
HETATM 2507  C26 CHL j 416      58.860  93.850 112.560  1.00  0.00           C
HETATM 2508 H261 CHL j 416      59.530  93.420 113.310  1.00  0.00           H
HETATM 2509 H262 CHL j 416      58.250  93.070 112.090  1.00  0.00           H
HETATM 2510 H263 CHL j 416      58.120  94.410 113.120  1.00  0.00           H
HETATM 2511  C27 CHL j 416      58.940  95.150 110.530  1.00  0.00           C
HETATM 2512 H271 CHL j 416      58.550  94.330 109.930  1.00  0.00           H
HETATM 2513 H272 CHL j 416      59.570  95.740 109.870  1.00  0.00           H
HETATM 2514 H273 CHL j 416      58.070  95.740 110.840  1.00  0.00           H
HETATM 2515  O1  CHL j 416      71.990 102.780 108.330  1.00  0.00           O
HETATM 2516  HO1 CHL j 416      72.210 103.080 109.230  1.00  0.00           H
HETATM 2517  C1  CHL k 417      52.750  44.920  62.950  1.00  0.00           C
HETATM 2518  H11 CHL k 417      51.890  44.610  62.340  1.00  0.00           H
HETATM 2519  H12 CHL k 417      52.370  44.730  63.950  1.00  0.00           H
HETATM 2520  C2  CHL k 417      54.040  44.120  62.740  1.00  0.00           C
HETATM 2521  H21 CHL k 417      54.830  44.470  63.410  1.00  0.00           H
HETATM 2522  H22 CHL k 417      53.780  43.070  62.900  1.00  0.00           H
HETATM 2523  C3  CHL k 417      54.580  44.260  61.270  1.00  0.00           C
HETATM 2524  H31 CHL k 417      53.790  43.880  60.620  1.00  0.00           H
HETATM 2525  C4  CHL k 417      54.890  45.760  61.010  1.00  0.00           C
HETATM 2526  H41 CHL k 417      55.830  45.940  61.530  1.00  0.00           H
HETATM 2527  H42 CHL k 417      55.170  45.960  59.970  1.00  0.00           H
HETATM 2528  C5  CHL k 417      53.710  46.700  61.490  1.00  0.00           C
HETATM 2529  C6  CHL k 417      53.290  47.640  60.650  1.00  0.00           C
HETATM 2530  H61 CHL k 417      53.870  47.670  59.730  1.00  0.00           H
HETATM 2531  C7  CHL k 417      52.170  48.640  60.840  1.00  0.00           C
HETATM 2532  H71 CHL k 417      52.400  49.630  60.440  1.00  0.00           H
HETATM 2533  H72 CHL k 417      51.340  48.290  60.230  1.00  0.00           H
HETATM 2534  C8  CHL k 417      51.650  48.740  62.350  1.00  0.00           C
HETATM 2535  H81 CHL k 417      52.410  49.260  62.940  1.00  0.00           H
HETATM 2536  C9  CHL k 417      51.590  47.260  62.930  1.00  0.00           C
HETATM 2537  H91 CHL k 417      50.860  46.640  62.400  1.00  0.00           H
HETATM 2538  C10 CHL k 417      52.980  46.460  62.820  1.00  0.00           C
HETATM 2539  C11 CHL k 417      50.950  47.240  64.350  1.00  0.00           C
HETATM 2540 H111 CHL k 417      50.680  46.250  64.710  1.00  0.00           H
HETATM 2541 H112 CHL k 417      51.520  47.700  65.170  1.00  0.00           H
HETATM 2542  C12 CHL k 417      49.580  48.050  64.400  1.00  0.00           C
HETATM 2543 H121 CHL k 417      48.870  47.630  63.680  1.00  0.00           H
HETATM 2544 H122 CHL k 417      49.200  48.050  65.430  1.00  0.00           H
HETATM 2545  C13 CHL k 417      49.750  49.530  63.890  1.00  0.00           C
HETATM 2546  C14 CHL k 417      50.280  49.490  62.450  1.00  0.00           C
HETATM 2547 H141 CHL k 417      49.700  48.790  61.840  1.00  0.00           H
HETATM 2548  C15 CHL k 417      49.910  50.840  61.800  1.00  0.00           C
HETATM 2549 H151 CHL k 417      50.720  51.560  61.910  1.00  0.00           H
HETATM 2550 H152 CHL k 417      49.710  50.810  60.720  1.00  0.00           H
HETATM 2551  C16 CHL k 417      48.570  51.230  62.480  1.00  0.00           C
HETATM 2552 H161 CHL k 417      48.800  52.240  62.840  1.00  0.00           H
HETATM 2553 H162 CHL k 417      47.720  51.010  61.840  1.00  0.00           H
HETATM 2554  C17 CHL k 417      48.400  50.230  63.670  1.00  0.00           C
HETATM 2555 H171 CHL k 417      47.700  49.500  63.260  1.00  0.00           H
HETATM 2556  C18 CHL k 417      50.720  50.280  64.840  1.00  0.00           C
HETATM 2557 H181 CHL k 417      51.700  49.840  64.990  1.00  0.00           H
HETATM 2558 H182 CHL k 417      50.220  50.430  65.810  1.00  0.00           H
HETATM 2559 H183 CHL k 417      51.090  51.240  64.470  1.00  0.00           H
HETATM 2560  C19 CHL k 417      53.990  46.940  63.930  1.00  0.00           C
HETATM 2561 H191 CHL k 417      55.030  46.750  63.690  1.00  0.00           H
HETATM 2562 H192 CHL k 417      53.690  46.610  64.930  1.00  0.00           H
HETATM 2563 H193 CHL k 417      53.950  48.020  64.080  1.00  0.00           H
HETATM 2564  C20 CHL k 417      47.710  50.820  65.010  1.00  0.00           C
HETATM 2565 H201 CHL k 417      48.430  51.510  65.470  1.00  0.00           H
HETATM 2566  C21 CHL k 417      47.430  49.780  66.140  1.00  0.00           C
HETATM 2567 H211 CHL k 417      46.600  50.110  66.780  1.00  0.00           H
HETATM 2568 H212 CHL k 417      48.290  49.770  66.820  1.00  0.00           H
HETATM 2569 H213 CHL k 417      47.330  48.770  65.730  1.00  0.00           H
HETATM 2570  C22 CHL k 417      46.420  51.630  64.620  1.00  0.00           C
HETATM 2571 H221 CHL k 417      46.630  52.270  63.760  1.00  0.00           H
HETATM 2572 H222 CHL k 417      45.560  51.020  64.340  1.00  0.00           H
HETATM 2573  C23 CHL k 417      45.930  52.490  65.800  1.00  0.00           C
HETATM 2574 H231 CHL k 417      45.430  51.880  66.550  1.00  0.00           H
HETATM 2575 H232 CHL k 417      46.770  53.020  66.240  1.00  0.00           H
HETATM 2576  C24 CHL k 417      44.890  53.390  65.240  1.00  0.00           C
HETATM 2577 H241 CHL k 417      45.280  54.070  64.480  1.00  0.00           H
HETATM 2578 H242 CHL k 417      44.080  52.780  64.840  1.00  0.00           H
HETATM 2579  C25 CHL k 417      44.130  54.260  66.270  1.00  0.00           C
HETATM 2580 H251 CHL k 417      43.610  53.600  66.960  1.00  0.00           H
HETATM 2581  C26 CHL k 417      43.000  55.020  65.580  1.00  0.00           C
HETATM 2582 H261 CHL k 417      43.490  55.830  65.040  1.00  0.00           H
HETATM 2583 H262 CHL k 417      42.430  55.590  66.320  1.00  0.00           H
HETATM 2584 H263 CHL k 417      42.390  54.470  64.860  1.00  0.00           H
HETATM 2585  C27 CHL k 417      45.130  55.270  66.900  1.00  0.00           C
HETATM 2586 H271 CHL k 417      45.640  55.870  66.140  1.00  0.00           H
HETATM 2587 H272 CHL k 417      45.900  54.700  67.410  1.00  0.00           H
HETATM 2588 H273 CHL k 417      44.630  56.020  67.510  1.00  0.00           H
HETATM 2589  O1  CHL k 417      55.800  43.490  61.110  1.00  0.00           O
HETATM 2590  HO1 CHL k 417      55.610  42.580  61.400  1.00  0.00           H
HETATM 2591  C1  CHL l 418      39.910 122.270  25.370  1.00  0.00           C
HETATM 2592  H11 CHL l 418      38.900 121.840  25.320  1.00  0.00           H
HETATM 2593  H12 CHL l 418      40.390 121.740  26.200  1.00  0.00           H
HETATM 2594  C2  CHL l 418      40.650 122.030  24.050  1.00  0.00           C
HETATM 2595  H21 CHL l 418      41.710 122.310  24.130  1.00  0.00           H
HETATM 2596  H22 CHL l 418      40.570 120.960  23.880  1.00  0.00           H
HETATM 2597  C3  CHL l 418      39.910 122.750  22.960  1.00  0.00           C
HETATM 2598  H31 CHL l 418      38.890 122.360  22.990  1.00  0.00           H
HETATM 2599  C4  CHL l 418      39.750 124.290  23.270  1.00  0.00           C
HETATM 2600  H41 CHL l 418      40.670 124.870  23.190  1.00  0.00           H
HETATM 2601  H42 CHL l 418      39.100 124.840  22.590  1.00  0.00           H
HETATM 2602  C5  CHL l 418      39.170 124.530  24.660  1.00  0.00           C
HETATM 2603  C6  CHL l 418      38.260 125.510  24.810  1.00  0.00           C
HETATM 2604  H61 CHL l 418      38.030 126.040  23.880  1.00  0.00           H
HETATM 2605  C7  CHL l 418      37.750 125.920  26.160  1.00  0.00           C
HETATM 2606  H71 CHL l 418      37.630 126.990  26.340  1.00  0.00           H
HETATM 2607  H72 CHL l 418      36.690 125.660  26.100  1.00  0.00           H
HETATM 2608  C8  CHL l 418      38.340 125.200  27.460  1.00  0.00           C
HETATM 2609  H81 CHL l 418      39.220 125.770  27.760  1.00  0.00           H
HETATM 2610  C9  CHL l 418      38.800 123.800  27.100  1.00  0.00           C
HETATM 2611  H91 CHL l 418      37.910 123.310  26.710  1.00  0.00           H
HETATM 2612  C10 CHL l 418      39.770 123.740  25.850  1.00  0.00           C
HETATM 2613  C11 CHL l 418      39.200 122.890  28.350  1.00  0.00           C
HETATM 2614 H111 CHL l 418      39.220 121.850  28.030  1.00  0.00           H
HETATM 2615 H112 CHL l 418      40.150 123.250  28.750  1.00  0.00           H
HETATM 2616  C12 CHL l 418      38.240 123.030  29.560  1.00  0.00           C
HETATM 2617 H121 CHL l 418      37.320 122.520  29.260  1.00  0.00           H
HETATM 2618 H122 CHL l 418      38.650 122.530  30.440  1.00  0.00           H
HETATM 2619  C13 CHL l 418      37.940 124.480  29.920  1.00  0.00           C
HETATM 2620  C14 CHL l 418      37.360 125.180  28.680  1.00  0.00           C
HETATM 2621 H141 CHL l 418      36.560 124.530  28.320  1.00  0.00           H
HETATM 2622  C15 CHL l 418      36.640 126.430  29.110  1.00  0.00           C
HETATM 2623 H151 CHL l 418      37.340 127.250  29.250  1.00  0.00           H
HETATM 2624 H152 CHL l 418      35.810 126.750  28.480  1.00  0.00           H
HETATM 2625  C16 CHL l 418      36.090 126.070  30.490  1.00  0.00           C
HETATM 2626 H161 CHL l 418      36.340 126.840  31.220  1.00  0.00           H
HETATM 2627 H162 CHL l 418      35.010 125.880  30.490  1.00  0.00           H
HETATM 2628  C17 CHL l 418      36.730 124.730  30.890  1.00  0.00           C
HETATM 2629 H171 CHL l 418      35.970 124.030  30.530  1.00  0.00           H
HETATM 2630  C18 CHL l 418      39.220 125.150  30.490  1.00  0.00           C
HETATM 2631 H181 CHL l 418      39.050 126.210  30.690  1.00  0.00           H
HETATM 2632 H182 CHL l 418      40.080 125.090  29.820  1.00  0.00           H
HETATM 2633 H183 CHL l 418      39.510 124.740  31.460  1.00  0.00           H
HETATM 2634  C19 CHL l 418      41.150 124.350  26.260  1.00  0.00           C
HETATM 2635 H191 CHL l 418      41.000 125.410  26.500  1.00  0.00           H
HETATM 2636 H192 CHL l 418      41.840 124.330  25.410  1.00  0.00           H
HETATM 2637 H193 CHL l 418      41.670 124.010  27.150  1.00  0.00           H
HETATM 2638  C20 CHL l 418      36.830 124.580  32.430  1.00  0.00           C
HETATM 2639 H201 CHL l 418      37.500 125.410  32.690  1.00  0.00           H
HETATM 2640  C21 CHL l 418      37.370 123.220  32.820  1.00  0.00           C
HETATM 2641 H211 CHL l 418      38.430 123.260  32.570  1.00  0.00           H
HETATM 2642 H212 CHL l 418      36.910 122.420  32.240  1.00  0.00           H
HETATM 2643 H213 CHL l 418      37.110 123.030  33.860  1.00  0.00           H
HETATM 2644  C22 CHL l 418      35.490 124.920  33.270  1.00  0.00           C
HETATM 2645 H221 CHL l 418      35.830 125.120  34.280  1.00  0.00           H
HETATM 2646 H222 CHL l 418      35.000 125.850  32.940  1.00  0.00           H
HETATM 2647  C23 CHL l 418      34.390 123.820  33.340  1.00  0.00           C
HETATM 2648 H231 CHL l 418      33.960 123.690  32.340  1.00  0.00           H
HETATM 2649 H232 CHL l 418      34.830 122.850  33.580  1.00  0.00           H
HETATM 2650  C24 CHL l 418      33.240 124.170  34.240  1.00  0.00           C
HETATM 2651 H241 CHL l 418      33.620 124.490  35.210  1.00  0.00           H
HETATM 2652 H242 CHL l 418      32.780 125.060  33.800  1.00  0.00           H
HETATM 2653  C25 CHL l 418      32.340 122.950  34.470  1.00  0.00           C
HETATM 2654 H251 CHL l 418      32.020 122.600  33.480  1.00  0.00           H
HETATM 2655  C26 CHL l 418      31.050 123.300  35.270  1.00  0.00           C
HETATM 2656 H261 CHL l 418      30.370 122.450  35.290  1.00  0.00           H
HETATM 2657 H262 CHL l 418      30.660 124.180  34.760  1.00  0.00           H
HETATM 2658 H263 CHL l 418      31.370 123.640  36.260  1.00  0.00           H
HETATM 2659  C27 CHL l 418      33.120 121.760  35.230  1.00  0.00           C
HETATM 2660 H271 CHL l 418      32.370 121.020  35.510  1.00  0.00           H
HETATM 2661 H272 CHL l 418      33.440 122.210  36.180  1.00  0.00           H
HETATM 2662 H273 CHL l 418      33.960 121.410  34.620  1.00  0.00           H
HETATM 2663  O1  CHL l 418      40.550 122.470  21.780  1.00  0.00           O
HETATM 2664  HO1 CHL l 418      39.930 122.680  21.050  1.00  0.00           H
HETATM 2665  C1  CHL m 419      56.640  88.710  30.250  1.00  0.00           C
HETATM 2666  H11 CHL m 419      56.300  89.440  29.520  1.00  0.00           H
HETATM 2667  H12 CHL m 419      55.910  87.900  30.220  1.00  0.00           H
HETATM 2668  C2  CHL m 419      58.020  88.200  29.660  1.00  0.00           C
HETATM 2669  H21 CHL m 419      58.380  87.310  30.170  1.00  0.00           H
HETATM 2670  H22 CHL m 419      57.910  87.930  28.610  1.00  0.00           H
HETATM 2671  C3  CHL m 419      59.140  89.300  29.680  1.00  0.00           C
HETATM 2672  H31 CHL m 419      58.970  89.990  28.850  1.00  0.00           H
HETATM 2673  C4  CHL m 419      59.270  90.000  31.140  1.00  0.00           C
HETATM 2674  H41 CHL m 419      59.700  89.320  31.880  1.00  0.00           H
HETATM 2675  H42 CHL m 419      59.930  90.860  31.000  1.00  0.00           H
HETATM 2676  C5  CHL m 419      57.960  90.360  31.750  1.00  0.00           C
HETATM 2677  C6  CHL m 419      57.880  91.530  32.370  1.00  0.00           C
HETATM 2678  H61 CHL m 419      58.810  92.090  32.430  1.00  0.00           H
HETATM 2679  C7  CHL m 419      56.690  92.090  33.090  1.00  0.00           C
HETATM 2680  H71 CHL m 419      57.060  92.590  33.980  1.00  0.00           H
HETATM 2681  H72 CHL m 419      56.300  92.940  32.530  1.00  0.00           H
HETATM 2682  C8  CHL m 419      55.550  91.040  33.190  1.00  0.00           C
HETATM 2683  H81 CHL m 419      55.830  90.410  34.030  1.00  0.00           H
HETATM 2684  C9  CHL m 419      55.390  90.080  31.990  1.00  0.00           C
HETATM 2685  H91 CHL m 419      55.230  90.630  31.060  1.00  0.00           H
HETATM 2686  C10 CHL m 419      56.770  89.360  31.680  1.00  0.00           C
HETATM 2687  C11 CHL m 419      54.130  89.170  32.130  1.00  0.00           C
HETATM 2688 H111 CHL m 419      53.930  88.560  31.240  1.00  0.00           H
HETATM 2689 H112 CHL m 419      54.420  88.530  32.960  1.00  0.00           H
HETATM 2690  C12 CHL m 419      52.830  89.890  32.600  1.00  0.00           C
HETATM 2691 H121 CHL m 419      52.570  90.630  31.850  1.00  0.00           H
HETATM 2692 H122 CHL m 419      52.010  89.180  32.720  1.00  0.00           H
HETATM 2693  C13 CHL m 419      53.060  90.700  33.950  1.00  0.00           C
HETATM 2694  C14 CHL m 419      54.160  91.750  33.630  1.00  0.00           C
HETATM 2695 H141 CHL m 419      53.840  92.340  32.760  1.00  0.00           H
HETATM 2696  C15 CHL m 419      54.080  92.800  34.680  1.00  0.00           C
HETATM 2697 H151 CHL m 419      54.770  92.510  35.480  1.00  0.00           H
HETATM 2698 H152 CHL m 419      54.530  93.760  34.380  1.00  0.00           H
HETATM 2699  C16 CHL m 419      52.520  92.830  35.090  1.00  0.00           C
HETATM 2700 H161 CHL m 419      52.440  92.710  36.170  1.00  0.00           H
HETATM 2701 H162 CHL m 419      52.050  93.780  34.850  1.00  0.00           H
HETATM 2702  C17 CHL m 419      51.880  91.700  34.250  1.00  0.00           C
HETATM 2703 H171 CHL m 419      51.550  92.150  33.310  1.00  0.00           H
HETATM 2704  C18 CHL m 419      53.470  89.830  35.160  1.00  0.00           C
HETATM 2705 H181 CHL m 419      54.330  89.160  35.080  1.00  0.00           H
HETATM 2706 H182 CHL m 419      52.570  89.280  35.430  1.00  0.00           H
HETATM 2707 H183 CHL m 419      53.830  90.440  35.990  1.00  0.00           H
HETATM 2708  C19 CHL m 419      57.120  88.260  32.730  1.00  0.00           C
HETATM 2709 H191 CHL m 419      56.350  87.510  32.870  1.00  0.00           H
HETATM 2710 H192 CHL m 419      57.410  88.590  33.740  1.00  0.00           H
HETATM 2711 H193 CHL m 419      57.990  87.670  32.420  1.00  0.00           H
HETATM 2712  C20 CHL m 419      50.610  91.040  34.980  1.00  0.00           C
HETATM 2713 H201 CHL m 419      50.840  90.820  36.020  1.00  0.00           H
HETATM 2714  C21 CHL m 419      50.000  89.740  34.420  1.00  0.00           C
HETATM 2715 H211 CHL m 419      49.030  89.500  34.870  1.00  0.00           H
HETATM 2716 H212 CHL m 419      50.640  88.900  34.670  1.00  0.00           H
HETATM 2717 H213 CHL m 419      49.840  89.770  33.340  1.00  0.00           H
HETATM 2718  C22 CHL m 419      49.410  92.060  35.180  1.00  0.00           C
HETATM 2719 H221 CHL m 419      49.900  92.970  35.510  1.00  0.00           H
HETATM 2720 H222 CHL m 419      48.860  92.300  34.270  1.00  0.00           H
HETATM 2721  C23 CHL m 419      48.240  91.870  36.230  1.00  0.00           C
HETATM 2722 H231 CHL m 419      47.700  90.980  35.910  1.00  0.00           H
HETATM 2723 H232 CHL m 419      48.640  91.610  37.220  1.00  0.00           H
HETATM 2724  C24 CHL m 419      47.280  93.040  36.370  1.00  0.00           C
HETATM 2725 H241 CHL m 419      47.950  93.850  36.670  1.00  0.00           H
HETATM 2726 H242 CHL m 419      46.860  93.220  35.380  1.00  0.00           H
HETATM 2727  C25 CHL m 419      45.990  92.870  37.320  1.00  0.00           C
HETATM 2728 H251 CHL m 419      45.370  92.090  36.890  1.00  0.00           H
HETATM 2729  C26 CHL m 419      45.150  94.130  37.490  1.00  0.00           C
HETATM 2730 H261 CHL m 419      44.140  93.870  37.830  1.00  0.00           H
HETATM 2731 H262 CHL m 419      45.080  94.670  36.550  1.00  0.00           H
HETATM 2732 H263 CHL m 419      45.630  94.830  38.180  1.00  0.00           H
HETATM 2733  C27 CHL m 419      46.320  92.300  38.720  1.00  0.00           C
HETATM 2734 H271 CHL m 419      46.930  91.400  38.630  1.00  0.00           H
HETATM 2735 H272 CHL m 419      45.370  92.030  39.200  1.00  0.00           H
HETATM 2736 H273 CHL m 419      46.820  93.040  39.350  1.00  0.00           H
HETATM 2737  O1  CHL m 419      60.400  88.710  29.370  1.00  0.00           O
HETATM 2738  HO1 CHL m 419      60.810  89.540  29.060  1.00  0.00           H
HETATM 2739  C1  CHL n 420      70.580 114.680  83.430  1.00  0.00           C
HETATM 2740  H11 CHL n 420      70.100 115.450  84.040  1.00  0.00           H
HETATM 2741  H12 CHL n 420      70.210 114.970  82.440  1.00  0.00           H
HETATM 2742  C2  CHL n 420      72.070 114.850  83.430  1.00  0.00           C
HETATM 2743  H21 CHL n 420      72.660 114.260  82.730  1.00  0.00           H
HETATM 2744  H22 CHL n 420      72.250 115.890  83.150  1.00  0.00           H
HETATM 2745  C3  CHL n 420      72.710 114.520  84.790  1.00  0.00           C
HETATM 2746  H31 CHL n 420      72.460 115.230  85.580  1.00  0.00           H
HETATM 2747  C4  CHL n 420      72.320 113.140  85.160  1.00  0.00           C
HETATM 2748  H41 CHL n 420      72.850 112.430  84.530  1.00  0.00           H
HETATM 2749  H42 CHL n 420      72.690 113.010  86.180  1.00  0.00           H
HETATM 2750  C5  CHL n 420      70.800 112.950  85.160  1.00  0.00           C
HETATM 2751  C6  CHL n 420      70.160 112.570  86.290  1.00  0.00           C
HETATM 2752  H61 CHL n 420      70.750 112.450  87.190  1.00  0.00           H
HETATM 2753  C7  CHL n 420      68.680 112.270  86.400  1.00  0.00           C
HETATM 2754  H71 CHL n 420      68.490 111.410  87.050  1.00  0.00           H
HETATM 2755  H72 CHL n 420      68.340 113.090  87.040  1.00  0.00           H
HETATM 2756  C8  CHL n 420      67.960 112.250  85.030  1.00  0.00           C
HETATM 2757  H81 CHL n 420      68.080 111.230  84.670  1.00  0.00           H
HETATM 2758  C9  CHL n 420      68.520 113.370  84.090  1.00  0.00           C
HETATM 2759  H91 CHL n 420      68.330 114.260  84.680  1.00  0.00           H
HETATM 2760  C10 CHL n 420      70.070 113.240  83.890  1.00  0.00           C
HETATM 2761  C11 CHL n 420      67.680 113.660  82.770  1.00  0.00           C
HETATM 2762 H111 CHL n 420      68.000 114.650  82.420  1.00  0.00           H
HETATM 2763 H112 CHL n 420      67.960 112.930  82.010  1.00  0.00           H
HETATM 2764  C12 CHL n 420      66.130 113.670  82.970  1.00  0.00           C
HETATM 2765 H121 CHL n 420      65.870 114.640  83.390  1.00  0.00           H
HETATM 2766 H122 CHL n 420      65.500 113.570  82.080  1.00  0.00           H
HETATM 2767  C13 CHL n 420      65.630 112.560  83.840  1.00  0.00           C
HETATM 2768  C14 CHL n 420      66.390 112.570  85.150  1.00  0.00           C
HETATM 2769 H141 CHL n 420      66.260 113.570  85.580  1.00  0.00           H
HETATM 2770  C15 CHL n 420      65.660 111.620  86.140  1.00  0.00           C
HETATM 2771 H151 CHL n 420      65.770 110.560  85.890  1.00  0.00           H
HETATM 2772 H152 CHL n 420      65.850 111.780  87.200  1.00  0.00           H
HETATM 2773  C16 CHL n 420      64.180 111.890  85.740  1.00  0.00           C
HETATM 2774 H161 CHL n 420      63.740 110.910  85.530  1.00  0.00           H
HETATM 2775 H162 CHL n 420      63.610 112.390  86.530  1.00  0.00           H
HETATM 2776  C17 CHL n 420      64.180 112.720  84.380  1.00  0.00           C
HETATM 2777 H171 CHL n 420      64.080 113.790  84.580  1.00  0.00           H
HETATM 2778  C18 CHL n 420      65.880 111.260  83.010  1.00  0.00           C
HETATM 2779 H181 CHL n 420      65.330 110.460  83.520  1.00  0.00           H
HETATM 2780 H182 CHL n 420      66.930 110.980  83.020  1.00  0.00           H
HETATM 2781 H183 CHL n 420      65.600 111.250  81.960  1.00  0.00           H
HETATM 2782  C19 CHL n 420      70.440 112.050  82.890  1.00  0.00           C
HETATM 2783 H191 CHL n 420      70.120 111.060  83.220  1.00  0.00           H
HETATM 2784 H192 CHL n 420      71.500 112.020  82.660  1.00  0.00           H
HETATM 2785 H193 CHL n 420      70.050 112.310  81.900  1.00  0.00           H
HETATM 2786  C20 CHL n 420      62.970 112.290  83.440  1.00  0.00           C
HETATM 2787 H201 CHL n 420      63.020 111.210  83.260  1.00  0.00           H
HETATM 2788  C21 CHL n 420      62.940 112.960  82.000  1.00  0.00           C
HETATM 2789 H211 CHL n 420      63.070 114.050  82.070  1.00  0.00           H
HETATM 2790 H212 CHL n 420      62.080 112.620  81.410  1.00  0.00           H
HETATM 2791 H213 CHL n 420      63.760 112.420  81.520  1.00  0.00           H
HETATM 2792  C22 CHL n 420      61.640 112.730  84.210  1.00  0.00           C
HETATM 2793 H221 CHL n 420      61.750 112.560  85.290  1.00  0.00           H
HETATM 2794 H222 CHL n 420      61.490 113.800  84.050  1.00  0.00           H
HETATM 2795  C23 CHL n 420      60.510 111.850  83.680  1.00  0.00           C
HETATM 2796 H231 CHL n 420      60.400 111.770  82.600  1.00  0.00           H
HETATM 2797 H232 CHL n 420      60.720 110.830  84.020  1.00  0.00           H
HETATM 2798  C24 CHL n 420      59.160 112.280  84.240  1.00  0.00           C
HETATM 2799 H241 CHL n 420      59.260 112.280  85.330  1.00  0.00           H
HETATM 2800 H242 CHL n 420      58.830 113.300  84.040  1.00  0.00           H
HETATM 2801  C25 CHL n 420      57.940 111.380  83.890  1.00  0.00           C
HETATM 2802 H251 CHL n 420      57.070 111.880  84.320  1.00  0.00           H
HETATM 2803  C26 CHL n 420      57.840 109.980  84.510  1.00  0.00           C
HETATM 2804 H261 CHL n 420      57.030 109.380  84.100  1.00  0.00           H
HETATM 2805 H262 CHL n 420      57.780 110.020  85.600  1.00  0.00           H
HETATM 2806 H263 CHL n 420      58.780 109.450  84.350  1.00  0.00           H
HETATM 2807  C27 CHL n 420      57.600 111.390  82.380  1.00  0.00           C
HETATM 2808 H271 CHL n 420      57.790 112.370  81.940  1.00  0.00           H
HETATM 2809 H272 CHL n 420      56.590 111.010  82.260  1.00  0.00           H
HETATM 2810 H273 CHL n 420      58.310 110.720  81.870  1.00  0.00           H
HETATM 2811  O1  CHL n 420      74.190 114.460  84.610  1.00  0.00           O
HETATM 2812  HO1 CHL n 420      74.600 114.430  85.490  1.00  0.00           H
HETATM 2813  C1  CHL o 421      68.550 107.060  74.310  1.00  0.00           C
HETATM 2814  H11 CHL o 421      68.270 107.990  74.820  1.00  0.00           H
HETATM 2815  H12 CHL o 421      68.360 107.210  73.240  1.00  0.00           H
HETATM 2816  C2  CHL o 421      70.090 106.890  74.400  1.00  0.00           C
HETATM 2817  H21 CHL o 421      70.320 106.170  73.620  1.00  0.00           H
HETATM 2818  H22 CHL o 421      70.580 107.850  74.230  1.00  0.00           H
HETATM 2819  C3  CHL o 421      70.640 106.330  75.830  1.00  0.00           C
HETATM 2820  H31 CHL o 421      70.400 107.120  76.550  1.00  0.00           H
HETATM 2821  C4  CHL o 421      69.900 105.060  76.210  1.00  0.00           C
HETATM 2822  H41 CHL o 421      70.210 104.140  75.710  1.00  0.00           H
HETATM 2823  H42 CHL o 421      70.230 104.840  77.230  1.00  0.00           H
HETATM 2824  C5  CHL o 421      68.380 105.240  76.160  1.00  0.00           C
HETATM 2825  C6  CHL o 421      67.720 104.860  77.330  1.00  0.00           C
HETATM 2826  H61 CHL o 421      68.210 104.440  78.210  1.00  0.00           H
HETATM 2827  C7  CHL o 421      66.240 104.950  77.510  1.00  0.00           C
HETATM 2828  H71 CHL o 421      65.870 104.040  77.990  1.00  0.00           H
HETATM 2829  H72 CHL o 421      65.910 105.690  78.240  1.00  0.00           H
HETATM 2830  C8  CHL o 421      65.460 105.170  76.150  1.00  0.00           C
HETATM 2831  H81 CHL o 421      65.450 104.160  75.710  1.00  0.00           H
HETATM 2832  C9  CHL o 421      66.190 106.260  75.210  1.00  0.00           C
HETATM 2833  H91 CHL o 421      66.240 107.180  75.790  1.00  0.00           H
HETATM 2834  C10 CHL o 421      67.720 105.850  74.880  1.00  0.00           C
HETATM 2835  C11 CHL o 421      65.320 106.560  73.950  1.00  0.00           C
HETATM 2836 H111 CHL o 421      65.780 107.450  73.510  1.00  0.00           H
HETATM 2837 H112 CHL o 421      65.450 105.730  73.260  1.00  0.00           H
HETATM 2838  C12 CHL o 421      63.780 106.930  74.220  1.00  0.00           C
HETATM 2839 H121 CHL o 421      63.740 107.860  74.780  1.00  0.00           H
HETATM 2840 H122 CHL o 421      63.370 107.030  73.210  1.00  0.00           H
HETATM 2841  C13 CHL o 421      63.090 105.820  75.060  1.00  0.00           C
HETATM 2842  C14 CHL o 421      63.960 105.650  76.400  1.00  0.00           C
HETATM 2843 H141 CHL o 421      64.080 106.630  76.860  1.00  0.00           H
HETATM 2844  C15 CHL o 421      63.070 104.840  77.400  1.00  0.00           C
HETATM 2845 H151 CHL o 421      63.240 103.780  77.240  1.00  0.00           H
HETATM 2846 H152 CHL o 421      63.290 105.110  78.430  1.00  0.00           H
HETATM 2847  C16 CHL o 421      61.590 105.170  76.940  1.00  0.00           C
HETATM 2848 H161 CHL o 421      60.990 104.310  76.640  1.00  0.00           H
HETATM 2849 H162 CHL o 421      61.030 105.520  77.810  1.00  0.00           H
HETATM 2850  C17 CHL o 421      61.720 106.150  75.730  1.00  0.00           C
HETATM 2851 H171 CHL o 421      61.840 107.150  76.140  1.00  0.00           H
HETATM 2852  C18 CHL o 421      63.090 104.490  74.210  1.00  0.00           C
HETATM 2853 H181 CHL o 421      62.590 103.610  74.640  1.00  0.00           H
HETATM 2854 H182 CHL o 421      64.050 104.110  73.850  1.00  0.00           H
HETATM 2855 H183 CHL o 421      62.580 104.550  73.250  1.00  0.00           H
HETATM 2856  C19 CHL o 421      67.720 104.610  73.880  1.00  0.00           C
HETATM 2857 H191 CHL o 421      68.740 104.310  73.630  1.00  0.00           H
HETATM 2858 H192 CHL o 421      67.320 104.910  72.900  1.00  0.00           H
HETATM 2859 H193 CHL o 421      67.110 103.810  74.310  1.00  0.00           H
HETATM 2860  C20 CHL o 421      60.540 106.060  74.700  1.00  0.00           C
HETATM 2861 H201 CHL o 421      60.550 105.140  74.110  1.00  0.00           H
HETATM 2862  C21 CHL o 421      60.660 107.170  73.600  1.00  0.00           C
HETATM 2863 H211 CHL o 421      60.720 108.160  74.060  1.00  0.00           H
HETATM 2864 H212 CHL o 421      59.830 107.110  72.890  1.00  0.00           H
HETATM 2865 H213 CHL o 421      61.580 106.980  73.060  1.00  0.00           H
HETATM 2866  C22 CHL o 421      59.190 106.100  75.460  1.00  0.00           C
HETATM 2867 H221 CHL o 421      58.430 105.720  74.790  1.00  0.00           H
HETATM 2868 H222 CHL o 421      59.150 105.360  76.260  1.00  0.00           H
HETATM 2869  C23 CHL o 421      58.730 107.420  76.130  1.00  0.00           C
HETATM 2870 H231 CHL o 421      59.470 107.790  76.850  1.00  0.00           H
HETATM 2871 H232 CHL o 421      58.670 108.170  75.330  1.00  0.00           H
HETATM 2872  C24 CHL o 421      57.390 107.200  76.740  1.00  0.00           C
HETATM 2873 H241 CHL o 421      56.710 106.650  76.070  1.00  0.00           H
HETATM 2874 H242 CHL o 421      57.500 106.620  77.650  1.00  0.00           H
HETATM 2875  C25 CHL o 421      56.810 108.480  77.280  1.00  0.00           C
HETATM 2876 H251 CHL o 421      57.580 108.990  77.860  1.00  0.00           H
HETATM 2877  C26 CHL o 421      55.720 108.190  78.250  1.00  0.00           C
HETATM 2878 H261 CHL o 421      55.460 109.090  78.820  1.00  0.00           H
HETATM 2879 H262 CHL o 421      55.980 107.400  78.950  1.00  0.00           H
HETATM 2880 H263 CHL o 421      54.810 107.810  77.780  1.00  0.00           H
HETATM 2881  C27 CHL o 421      56.330 109.440  76.200  1.00  0.00           C
HETATM 2882 H271 CHL o 421      55.260 109.660  76.150  1.00  0.00           H
HETATM 2883 H272 CHL o 421      56.660 109.150  75.200  1.00  0.00           H
HETATM 2884 H273 CHL o 421      56.810 110.400  76.400  1.00  0.00           H
HETATM 2885  O1  CHL o 421      72.010 105.970  75.790  1.00  0.00           O
HETATM 2886  HO1 CHL o 421      72.480 106.630  76.330  1.00  0.00           H
HETATM 2887  C1  CHL p 422      50.050  69.740  28.730  1.00  0.00           C
HETATM 2888  H11 CHL p 422      50.750  69.710  29.560  1.00  0.00           H
HETATM 2889  H12 CHL p 422      49.550  70.710  28.750  1.00  0.00           H
HETATM 2890  C2  CHL p 422      50.920  69.640  27.500  1.00  0.00           C
HETATM 2891  H21 CHL p 422      50.400  69.750  26.550  1.00  0.00           H
HETATM 2892  H22 CHL p 422      51.700  70.400  27.560  1.00  0.00           H
HETATM 2893  C3  CHL p 422      51.650  68.290  27.360  1.00  0.00           C
HETATM 2894  H31 CHL p 422      52.370  68.080  28.160  1.00  0.00           H
HETATM 2895  C4  CHL p 422      50.660  67.170  27.380  1.00  0.00           C
HETATM 2896  H41 CHL p 422      50.000  67.160  26.510  1.00  0.00           H
HETATM 2897  H42 CHL p 422      51.220  66.240  27.410  1.00  0.00           H
HETATM 2898  C5  CHL p 422      49.680  67.230  28.560  1.00  0.00           C
HETATM 2899  C6  CHL p 422      49.490  66.120  29.310  1.00  0.00           C
HETATM 2900  H61 CHL p 422      50.090  65.230  29.100  1.00  0.00           H
HETATM 2901  C7  CHL p 422      48.570  65.940  30.420  1.00  0.00           C
HETATM 2902  H71 CHL p 422      47.890  65.110  30.250  1.00  0.00           H
HETATM 2903  H72 CHL p 422      49.120  65.800  31.350  1.00  0.00           H
HETATM 2904  C8  CHL p 422      47.620  67.180  30.630  1.00  0.00           C
HETATM 2905  H81 CHL p 422      46.840  66.930  29.910  1.00  0.00           H
HETATM 2906  C9  CHL p 422      48.330  68.580  30.360  1.00  0.00           C
HETATM 2907  H91 CHL p 422      49.160  68.630  31.080  1.00  0.00           H
HETATM 2908  C10 CHL p 422      48.930  68.580  28.860  1.00  0.00           C
HETATM 2909  C11 CHL p 422      47.490  69.850  30.850  1.00  0.00           C
HETATM 2910 H111 CHL p 422      48.250  70.620  30.990  1.00  0.00           H
HETATM 2911 H112 CHL p 422      46.870  70.080  29.980  1.00  0.00           H
HETATM 2912  C12 CHL p 422      46.640  69.690  32.110  1.00  0.00           C
HETATM 2913 H121 CHL p 422      47.240  69.820  33.020  1.00  0.00           H
HETATM 2914 H122 CHL p 422      46.040  70.600  32.160  1.00  0.00           H
HETATM 2915  C13 CHL p 422      45.870  68.340  32.190  1.00  0.00           C
HETATM 2916  C14 CHL p 422      46.990  67.200  32.050  1.00  0.00           C
HETATM 2917 H141 CHL p 422      47.810  67.430  32.740  1.00  0.00           H
HETATM 2918  C15 CHL p 422      46.330  65.880  32.480  1.00  0.00           C
HETATM 2919 H151 CHL p 422      45.830  65.490  31.590  1.00  0.00           H
HETATM 2920 H152 CHL p 422      46.970  65.160  32.980  1.00  0.00           H
HETATM 2921  C16 CHL p 422      45.290  66.330  33.490  1.00  0.00           C
HETATM 2922 H161 CHL p 422      44.280  66.060  33.200  1.00  0.00           H
HETATM 2923 H162 CHL p 422      45.460  65.880  34.470  1.00  0.00           H
HETATM 2924  C17 CHL p 422      45.280  67.930  33.590  1.00  0.00           C
HETATM 2925 H171 CHL p 422      46.060  68.190  34.300  1.00  0.00           H
HETATM 2926  C18 CHL p 422      44.780  68.300  31.100  1.00  0.00           C
HETATM 2927 H181 CHL p 422      44.260  67.340  31.090  1.00  0.00           H
HETATM 2928 H182 CHL p 422      45.190  68.470  30.100  1.00  0.00           H
HETATM 2929 H183 CHL p 422      44.100  69.120  31.340  1.00  0.00           H
HETATM 2930  C19 CHL p 422      47.800  68.630  27.850  1.00  0.00           C
HETATM 2931 H191 CHL p 422      47.300  67.660  27.850  1.00  0.00           H
HETATM 2932 H192 CHL p 422      48.140  68.750  26.820  1.00  0.00           H
HETATM 2933 H193 CHL p 422      47.080  69.430  28.030  1.00  0.00           H
HETATM 2934  C20 CHL p 422      43.930  68.580  34.030  1.00  0.00           C
HETATM 2935 H201 CHL p 422      43.140  68.350  33.310  1.00  0.00           H
HETATM 2936  C21 CHL p 422      44.000  70.140  34.170  1.00  0.00           C
HETATM 2937 H211 CHL p 422      44.220  70.520  33.180  1.00  0.00           H
HETATM 2938 H212 CHL p 422      44.810  70.330  34.880  1.00  0.00           H
HETATM 2939 H213 CHL p 422      43.040  70.520  34.530  1.00  0.00           H
HETATM 2940  C22 CHL p 422      43.420  67.970  35.370  1.00  0.00           C
HETATM 2941 H221 CHL p 422      43.490  66.890  35.280  1.00  0.00           H
HETATM 2942 H222 CHL p 422      44.160  68.250  36.120  1.00  0.00           H
HETATM 2943  C23 CHL p 422      41.970  68.390  35.740  1.00  0.00           C
HETATM 2944 H231 CHL p 422      41.850  69.450  35.950  1.00  0.00           H
HETATM 2945 H232 CHL p 422      41.390  68.220  34.830  1.00  0.00           H
HETATM 2946  C24 CHL p 422      41.500  67.680  37.020  1.00  0.00           C
HETATM 2947 H241 CHL p 422      41.640  66.600  36.900  1.00  0.00           H
HETATM 2948 H242 CHL p 422      42.130  68.020  37.840  1.00  0.00           H
HETATM 2949  C25 CHL p 422      40.000  67.950  37.270  1.00  0.00           C
HETATM 2950 H251 CHL p 422      39.510  67.530  36.390  1.00  0.00           H
HETATM 2951  C26 CHL p 422      39.390  69.410  37.230  1.00  0.00           C
HETATM 2952 H261 CHL p 422      39.650  69.880  36.280  1.00  0.00           H
HETATM 2953 H262 CHL p 422      39.770  70.000  38.060  1.00  0.00           H
HETATM 2954 H263 CHL p 422      38.310  69.300  37.350  1.00  0.00           H
HETATM 2955  C27 CHL p 422      39.450  67.240  38.510  1.00  0.00           C
HETATM 2956 H271 CHL p 422      39.680  66.180  38.430  1.00  0.00           H
HETATM 2957 H272 CHL p 422      38.400  67.440  38.700  1.00  0.00           H
HETATM 2958 H273 CHL p 422      39.860  67.670  39.430  1.00  0.00           H
HETATM 2959  O1  CHL p 422      52.290  68.160  26.100  1.00  0.00           O
HETATM 2960  HO1 CHL p 422      53.100  68.690  26.200  1.00  0.00           H
HETATM 2961  C1  CHL q 423      48.590  43.230  31.840  1.00  0.00           C
HETATM 2962  H11 CHL q 423      49.060  43.590  32.760  1.00  0.00           H
HETATM 2963  H12 CHL q 423      48.090  44.080  31.370  1.00  0.00           H
HETATM 2964  C2  CHL q 423      49.730  42.830  30.860  1.00  0.00           C
HETATM 2965  H21 CHL q 423      49.300  42.740  29.860  1.00  0.00           H
HETATM 2966  H22 CHL q 423      50.410  43.660  30.670  1.00  0.00           H
HETATM 2967  C3  CHL q 423      50.470  41.600  31.320  1.00  0.00           C
HETATM 2968  H31 CHL q 423      50.970  41.990  32.210  1.00  0.00           H
HETATM 2969  C4  CHL q 423      49.480  40.390  31.490  1.00  0.00           C
HETATM 2970  H41 CHL q 423      49.110  40.010  30.540  1.00  0.00           H
HETATM 2971  H42 CHL q 423      50.010  39.510  31.860  1.00  0.00           H
HETATM 2972  C5  CHL q 423      48.370  40.720  32.490  1.00  0.00           C
HETATM 2973  C6  CHL q 423      48.050  39.830  33.450  1.00  0.00           C
HETATM 2974  H61 CHL q 423      48.570  38.890  33.560  1.00  0.00           H
HETATM 2975  C7  CHL q 423      46.940  40.040  34.480  1.00  0.00           C
HETATM 2976  H71 CHL q 423      46.490  39.070  34.670  1.00  0.00           H
HETATM 2977  H72 CHL q 423      47.400  40.270  35.440  1.00  0.00           H
HETATM 2978  C8  CHL q 423      45.840  41.070  34.040  1.00  0.00           C
HETATM 2979  H81 CHL q 423      45.270  40.690  33.190  1.00  0.00           H
HETATM 2980  C9  CHL q 423      46.590  42.320  33.450  1.00  0.00           C
HETATM 2981  H91 CHL q 423      47.280  42.670  34.220  1.00  0.00           H
HETATM 2982  C10 CHL q 423      47.590  42.010  32.220  1.00  0.00           C
HETATM 2983  C11 CHL q 423      45.560  43.440  33.140  1.00  0.00           C
HETATM 2984 H111 CHL q 423      46.110  44.320  32.800  1.00  0.00           H
HETATM 2985 H112 CHL q 423      44.910  43.270  32.280  1.00  0.00           H
HETATM 2986  C12 CHL q 423      44.630  43.820  34.340  1.00  0.00           C
HETATM 2987 H121 CHL q 423      45.240  44.310  35.100  1.00  0.00           H
HETATM 2988 H122 CHL q 423      43.940  44.580  33.960  1.00  0.00           H
HETATM 2989  C13 CHL q 423      43.890  42.540  34.890  1.00  0.00           C
HETATM 2990  C14 CHL q 423      45.010  41.530  35.310  1.00  0.00           C
HETATM 2991 H141 CHL q 423      45.670  42.040  36.020  1.00  0.00           H
HETATM 2992  C15 CHL q 423      44.280  40.430  36.130  1.00  0.00           C
HETATM 2993 H151 CHL q 423      43.800  39.650  35.520  1.00  0.00           H
HETATM 2994 H152 CHL q 423      44.920  40.040  36.930  1.00  0.00           H
HETATM 2995  C16 CHL q 423      43.120  41.290  36.800  1.00  0.00           C
HETATM 2996 H161 CHL q 423      42.110  40.900  36.670  1.00  0.00           H
HETATM 2997 H162 CHL q 423      43.270  41.230  37.880  1.00  0.00           H
HETATM 2998  C17 CHL q 423      43.210  42.760  36.310  1.00  0.00           C
HETATM 2999 H171 CHL q 423      43.890  43.300  36.970  1.00  0.00           H
HETATM 3000  C18 CHL q 423      42.900  41.960  33.840  1.00  0.00           C
HETATM 3001 H181 CHL q 423      42.600  40.990  34.240  1.00  0.00           H
HETATM 3002 H182 CHL q 423      43.430  41.770  32.900  1.00  0.00           H
HETATM 3003 H183 CHL q 423      42.030  42.600  33.680  1.00  0.00           H
HETATM 3004  C19 CHL q 423      46.770  41.720  30.940  1.00  0.00           C
HETATM 3005 H191 CHL q 423      47.460  41.440  30.140  1.00  0.00           H
HETATM 3006 H192 CHL q 423      46.110  42.510  30.560  1.00  0.00           H
HETATM 3007 H193 CHL q 423      46.140  40.850  31.140  1.00  0.00           H
HETATM 3008  C20 CHL q 423      41.820  43.480  36.500  1.00  0.00           C
HETATM 3009 H201 CHL q 423      41.080  42.920  35.920  1.00  0.00           H
HETATM 3010  C21 CHL q 423      41.800  44.950  35.950  1.00  0.00           C
HETATM 3011 H211 CHL q 423      40.770  45.320  35.970  1.00  0.00           H
HETATM 3012 H212 CHL q 423      42.130  45.010  34.910  1.00  0.00           H
HETATM 3013 H213 CHL q 423      42.430  45.630  36.510  1.00  0.00           H
HETATM 3014  C22 CHL q 423      41.200  43.470  37.980  1.00  0.00           C
HETATM 3015 H221 CHL q 423      41.300  42.430  38.270  1.00  0.00           H
HETATM 3016 H222 CHL q 423      41.770  44.030  38.730  1.00  0.00           H
HETATM 3017  C23 CHL q 423      39.660  43.870  38.010  1.00  0.00           C
HETATM 3018 H231 CHL q 423      39.550  44.910  37.690  1.00  0.00           H
HETATM 3019 H232 CHL q 423      39.130  43.230  37.300  1.00  0.00           H
HETATM 3020  C24 CHL q 423      38.900  43.630  39.350  1.00  0.00           C
HETATM 3021 H241 CHL q 423      38.550  42.600  39.480  1.00  0.00           H
HETATM 3022 H242 CHL q 423      39.480  44.050  40.180  1.00  0.00           H
HETATM 3023  C25 CHL q 423      37.560  44.400  39.440  1.00  0.00           C
HETATM 3024 H251 CHL q 423      37.720  45.380  38.980  1.00  0.00           H
HETATM 3025  C26 CHL q 423      36.940  44.670  40.810  1.00  0.00           C
HETATM 3026 H261 CHL q 423      36.080  45.280  40.510  1.00  0.00           H
HETATM 3027 H262 CHL q 423      37.700  45.220  41.360  1.00  0.00           H
HETATM 3028 H263 CHL q 423      36.710  43.760  41.360  1.00  0.00           H
HETATM 3029  C27 CHL q 423      36.470  43.650  38.550  1.00  0.00           C
HETATM 3030 H271 CHL q 423      36.850  43.570  37.530  1.00  0.00           H
HETATM 3031 H272 CHL q 423      35.510  44.150  38.620  1.00  0.00           H
HETATM 3032 H273 CHL q 423      36.330  42.600  38.850  1.00  0.00           H
HETATM 3033  O1  CHL q 423      51.630  41.210  30.590  1.00  0.00           O
HETATM 3034  HO1 CHL q 423      52.020  40.580  31.220  1.00  0.00           H
HETATM 3035  C1  CHL r 424      62.800 109.610  35.430  1.00  0.00           C
HETATM 3036  H11 CHL r 424      62.280 110.560  35.340  1.00  0.00           H
HETATM 3037  H12 CHL r 424      62.620 109.040  34.510  1.00  0.00           H
HETATM 3038  C2  CHL r 424      64.320 109.940  35.550  1.00  0.00           C
HETATM 3039  H21 CHL r 424      64.960 109.070  35.730  1.00  0.00           H
HETATM 3040  H22 CHL r 424      64.650 110.590  34.730  1.00  0.00           H
HETATM 3041  C3  CHL r 424      64.660 110.780  36.820  1.00  0.00           C
HETATM 3042  H31 CHL r 424      64.080 111.700  36.960  1.00  0.00           H
HETATM 3043  C4  CHL r 424      64.260 109.940  38.030  1.00  0.00           C
HETATM 3044  H41 CHL r 424      64.900 109.050  38.030  1.00  0.00           H
HETATM 3045  H42 CHL r 424      64.500 110.520  38.920  1.00  0.00           H
HETATM 3046  C5  CHL r 424      62.770 109.590  38.110  1.00  0.00           C
HETATM 3047  C6  CHL r 424      61.980 109.890  39.160  1.00  0.00           C
HETATM 3048  H61 CHL r 424      62.350 110.420  40.040  1.00  0.00           H
HETATM 3049  C7  CHL r 424      60.530 109.610  39.240  1.00  0.00           C
HETATM 3050  H71 CHL r 424      60.260 109.290  40.250  1.00  0.00           H
HETATM 3051  H72 CHL r 424      60.010 110.570  39.140  1.00  0.00           H
HETATM 3052  C8  CHL r 424      60.030 108.560  38.260  1.00  0.00           C
HETATM 3053  H81 CHL r 424      60.390 107.610  38.650  1.00  0.00           H
HETATM 3054  C9  CHL r 424      60.630 108.880  36.780  1.00  0.00           C
HETATM 3055  H91 CHL r 424      60.310 109.900  36.570  1.00  0.00           H
HETATM 3056  C10 CHL r 424      62.260 108.910  36.740  1.00  0.00           C
HETATM 3057  C11 CHL r 424      59.940 107.890  35.620  1.00  0.00           C
HETATM 3058 H111 CHL r 424      60.060 108.230  34.580  1.00  0.00           H
HETATM 3059 H112 CHL r 424      60.520 106.970  35.600  1.00  0.00           H
HETATM 3060  C12 CHL r 424      58.440 107.660  35.730  1.00  0.00           C
HETATM 3061 H121 CHL r 424      57.930 108.570  35.420  1.00  0.00           H
HETATM 3062 H122 CHL r 424      58.300 106.920  34.940  1.00  0.00           H
HETATM 3063  C13 CHL r 424      58.010 107.330  37.170  1.00  0.00           C
HETATM 3064  C14 CHL r 424      58.490 108.520  38.200  1.00  0.00           C
HETATM 3065 H141 CHL r 424      58.110 109.460  37.800  1.00  0.00           H
HETATM 3066  C15 CHL r 424      57.690 108.170  39.440  1.00  0.00           C
HETATM 3067 H151 CHL r 424      58.280 107.620  40.170  1.00  0.00           H
HETATM 3068 H152 CHL r 424      57.460 109.070  40.020  1.00  0.00           H
HETATM 3069  C16 CHL r 424      56.380 107.430  38.980  1.00  0.00           C
HETATM 3070 H161 CHL r 424      56.310 106.380  39.280  1.00  0.00           H
HETATM 3071 H162 CHL r 424      55.410 107.820  39.290  1.00  0.00           H
HETATM 3072  C17 CHL r 424      56.430 107.430  37.440  1.00  0.00           C
HETATM 3073 H171 CHL r 424      56.010 108.360  37.040  1.00  0.00           H
HETATM 3074  C18 CHL r 424      58.640 105.870  37.440  1.00  0.00           C
HETATM 3075 H181 CHL r 424      58.300 105.120  36.730  1.00  0.00           H
HETATM 3076 H182 CHL r 424      58.290 105.430  38.370  1.00  0.00           H
HETATM 3077 H183 CHL r 424      59.720 105.940  37.600  1.00  0.00           H
HETATM 3078  C19 CHL r 424      62.860 107.430  36.720  1.00  0.00           C
HETATM 3079 H191 CHL r 424      62.400 106.750  37.440  1.00  0.00           H
HETATM 3080 H192 CHL r 424      63.940 107.500  36.900  1.00  0.00           H
HETATM 3081 H193 CHL r 424      62.830 106.800  35.830  1.00  0.00           H
HETATM 3082  C20 CHL r 424      55.540 106.360  36.720  1.00  0.00           C
HETATM 3083 H201 CHL r 424      56.030 105.380  36.750  1.00  0.00           H
HETATM 3084  C21 CHL r 424      55.350 106.600  35.250  1.00  0.00           C
HETATM 3085 H211 CHL r 424      56.310 106.490  34.730  1.00  0.00           H
HETATM 3086 H212 CHL r 424      54.880 107.570  35.080  1.00  0.00           H
HETATM 3087 H213 CHL r 424      54.760 105.790  34.820  1.00  0.00           H
HETATM 3088  C22 CHL r 424      54.130 106.270  37.410  1.00  0.00           C
HETATM 3089 H221 CHL r 424      54.250 105.960  38.450  1.00  0.00           H
HETATM 3090 H222 CHL r 424      53.730 107.280  37.480  1.00  0.00           H
HETATM 3091  C23 CHL r 424      53.130 105.290  36.740  1.00  0.00           C
HETATM 3092 H231 CHL r 424      52.780 105.660  35.780  1.00  0.00           H
HETATM 3093 H232 CHL r 424      53.730 104.390  36.620  1.00  0.00           H
HETATM 3094  C24 CHL r 424      51.840 105.040  37.630  1.00  0.00           C
HETATM 3095 H241 CHL r 424      52.250 104.780  38.610  1.00  0.00           H
HETATM 3096 H242 CHL r 424      51.290 105.960  37.810  1.00  0.00           H
HETATM 3097  C25 CHL r 424      50.920 103.940  36.950  1.00  0.00           C
HETATM 3098 H251 CHL r 424      51.410 102.980  36.760  1.00  0.00           H
HETATM 3099  C26 CHL r 424      49.730 103.680  37.880  1.00  0.00           C
HETATM 3100 H261 CHL r 424      50.110 103.320  38.840  1.00  0.00           H
HETATM 3101 H262 CHL r 424      49.060 102.910  37.470  1.00  0.00           H
HETATM 3102 H263 CHL r 424      49.060 104.520  38.040  1.00  0.00           H
HETATM 3103  C27 CHL r 424      50.330 104.490  35.630  1.00  0.00           C
HETATM 3104 H271 CHL r 424      49.450 103.880  35.430  1.00  0.00           H
HETATM 3105 H272 CHL r 424      50.980 104.460  34.760  1.00  0.00           H
HETATM 3106 H273 CHL r 424      50.030 105.540  35.640  1.00  0.00           H
HETATM 3107  O1  CHL r 424      65.980 111.230  36.990  1.00  0.00           O
HETATM 3108  HO1 CHL r 424      66.020 111.970  36.370  1.00  0.00           H
HETATM 3109  C1  CHL s 425      37.760  64.400 125.660  1.00  0.00           C
HETATM 3110  H11 CHL s 425      37.980  63.810 124.770  1.00  0.00           H
HETATM 3111  H12 CHL s 425      37.390  65.350 125.260  1.00  0.00           H
HETATM 3112  C2  CHL s 425      36.570  63.700 126.390  1.00  0.00           C
HETATM 3113  H21 CHL s 425      36.080  64.310 127.150  1.00  0.00           H
HETATM 3114  H22 CHL s 425      35.750  63.520 125.690  1.00  0.00           H
HETATM 3115  C3  CHL s 425      37.040  62.280 126.910  1.00  0.00           C
HETATM 3116  H31 CHL s 425      37.300  61.770 125.980  1.00  0.00           H
HETATM 3117  C4  CHL s 425      38.230  62.580 127.930  1.00  0.00           C
HETATM 3118  H41 CHL s 425      37.770  63.080 128.780  1.00  0.00           H
HETATM 3119  H42 CHL s 425      38.690  61.630 128.240  1.00  0.00           H
HETATM 3120  C5  CHL s 425      39.340  63.340 127.250  1.00  0.00           C
HETATM 3121  C6  CHL s 425      40.620  62.970 127.450  1.00  0.00           C
HETATM 3122  H61 CHL s 425      40.900  62.080 128.010  1.00  0.00           H
HETATM 3123  C7  CHL s 425      41.890  63.650 126.880  1.00  0.00           C
HETATM 3124  H71 CHL s 425      42.670  63.720 127.640  1.00  0.00           H
HETATM 3125  H72 CHL s 425      42.230  63.150 125.970  1.00  0.00           H
HETATM 3126  C8  CHL s 425      41.550  65.110 126.400  1.00  0.00           C
HETATM 3127  H81 CHL s 425      41.390  65.730 127.280  1.00  0.00           H
HETATM 3128  C9  CHL s 425      40.240  65.280 125.620  1.00  0.00           C
HETATM 3129  H91 CHL s 425      40.360  64.540 124.830  1.00  0.00           H
HETATM 3130  C10 CHL s 425      39.060  64.690 126.530  1.00  0.00           C
HETATM 3131  C11 CHL s 425      40.050  66.730 125.030  1.00  0.00           C
HETATM 3132 H111 CHL s 425      39.190  66.690 124.350  1.00  0.00           H
HETATM 3133 H112 CHL s 425      39.860  67.510 125.770  1.00  0.00           H
HETATM 3134  C12 CHL s 425      41.350  67.250 124.300  1.00  0.00           C
HETATM 3135 H121 CHL s 425      41.510  66.430 123.600  1.00  0.00           H
HETATM 3136 H122 CHL s 425      41.160  68.110 123.660  1.00  0.00           H
HETATM 3137  C13 CHL s 425      42.640  67.250 125.270  1.00  0.00           C
HETATM 3138  C14 CHL s 425      42.790  65.770 125.690  1.00  0.00           C
HETATM 3139 H141 CHL s 425      42.970  65.220 124.760  1.00  0.00           H
HETATM 3140  C15 CHL s 425      44.190  65.720 126.360  1.00  0.00           C
HETATM 3141 H151 CHL s 425      44.100  66.140 127.370  1.00  0.00           H
HETATM 3142 H152 CHL s 425      44.610  64.720 126.310  1.00  0.00           H
HETATM 3143  C16 CHL s 425      45.090  66.680 125.510  1.00  0.00           C
HETATM 3144 H161 CHL s 425      45.540  67.360 126.240  1.00  0.00           H
HETATM 3145 H162 CHL s 425      45.850  66.180 124.900  1.00  0.00           H
HETATM 3146  C17 CHL s 425      44.100  67.510 124.610  1.00  0.00           C
HETATM 3147 H171 CHL s 425      44.120  66.910 123.700  1.00  0.00           H
HETATM 3148  C18 CHL s 425      42.350  68.380 126.410  1.00  0.00           C
HETATM 3149 H181 CHL s 425      41.530  68.120 127.080  1.00  0.00           H
HETATM 3150 H182 CHL s 425      42.110  69.350 125.970  1.00  0.00           H
HETATM 3151 H183 CHL s 425      43.290  68.500 126.960  1.00  0.00           H
HETATM 3152  C19 CHL s 425      38.650  65.700 127.660  1.00  0.00           C
HETATM 3153 H191 CHL s 425      38.440  66.700 127.290  1.00  0.00           H
HETATM 3154 H192 CHL s 425      39.500  65.840 128.340  1.00  0.00           H
HETATM 3155 H193 CHL s 425      37.850  65.290 128.280  1.00  0.00           H
HETATM 3156  C20 CHL s 425      44.600  68.880 124.070  1.00  0.00           C
HETATM 3157 H201 CHL s 425      44.540  69.560 124.920  1.00  0.00           H
HETATM 3158  C21 CHL s 425      43.660  69.530 123.020  1.00  0.00           C
HETATM 3159 H211 CHL s 425      42.680  69.570 123.500  1.00  0.00           H
HETATM 3160 H212 CHL s 425      43.600  68.930 122.110  1.00  0.00           H
HETATM 3161 H213 CHL s 425      44.000  70.530 122.750  1.00  0.00           H
HETATM 3162  C22 CHL s 425      46.110  68.930 123.550  1.00  0.00           C
HETATM 3163 H221 CHL s 425      46.380  69.990 123.550  1.00  0.00           H
HETATM 3164 H222 CHL s 425      46.640  68.470 124.390  1.00  0.00           H
HETATM 3165  C23 CHL s 425      46.260  68.200 122.190  1.00  0.00           C
HETATM 3166 H231 CHL s 425      45.780  67.220 122.270  1.00  0.00           H
HETATM 3167 H232 CHL s 425      45.800  68.810 121.410  1.00  0.00           H
HETATM 3168  C24 CHL s 425      47.740  67.810 121.720  1.00  0.00           C
HETATM 3169 H241 CHL s 425      48.400  67.380 122.480  1.00  0.00           H
HETATM 3170 H242 CHL s 425      47.750  67.020 120.970  1.00  0.00           H
HETATM 3171  C25 CHL s 425      48.450  69.020 121.080  1.00  0.00           C
HETATM 3172 H251 CHL s 425      47.770  69.120 120.230  1.00  0.00           H
HETATM 3173  C26 CHL s 425      49.870  68.630 120.650  1.00  0.00           C
HETATM 3174 H261 CHL s 425      50.430  68.120 121.440  1.00  0.00           H
HETATM 3175 H262 CHL s 425      50.300  69.600 120.360  1.00  0.00           H
HETATM 3176 H263 CHL s 425      49.940  68.060 119.720  1.00  0.00           H
HETATM 3177  C27 CHL s 425      48.570  70.280 122.010  1.00  0.00           C
HETATM 3178 H271 CHL s 425      49.270  71.040 121.650  1.00  0.00           H
HETATM 3179 H272 CHL s 425      48.940  69.920 122.970  1.00  0.00           H
HETATM 3180 H273 CHL s 425      47.670  70.890 122.040  1.00  0.00           H
HETATM 3181  O1  CHL s 425      35.950  61.510 127.480  1.00  0.00           O
HETATM 3182  HO1 CHL s 425      35.650  62.070 128.210  1.00  0.00           H
HETATM 3183  C1  CHL t 426      54.320  51.410  52.520  1.00  0.00           C
HETATM 3184  H11 CHL t 426      54.340  52.500  52.490  1.00  0.00           H
HETATM 3185  H12 CHL t 426      53.300  51.170  52.180  1.00  0.00           H
HETATM 3186  C2  CHL t 426      55.490  50.790  51.720  1.00  0.00           C
HETATM 3187  H21 CHL t 426      55.480  49.700  51.670  1.00  0.00           H
HETATM 3188  H22 CHL t 426      55.330  51.110  50.680  1.00  0.00           H
HETATM 3189  C3  CHL t 426      56.850  51.230  52.420  1.00  0.00           C
HETATM 3190  H31 CHL t 426      57.080  52.250  52.110  1.00  0.00           H
HETATM 3191  C4  CHL t 426      57.000  51.010  53.890  1.00  0.00           C
HETATM 3192  H41 CHL t 426      57.130  49.920  53.960  1.00  0.00           H
HETATM 3193  H42 CHL t 426      57.940  51.430  54.270  1.00  0.00           H
HETATM 3194  C5  CHL t 426      55.760  51.420  54.640  1.00  0.00           C
HETATM 3195  C6  CHL t 426      55.940  52.080  55.730  1.00  0.00           C
HETATM 3196  H61 CHL t 426      56.920  52.370  56.100  1.00  0.00           H
HETATM 3197  C7  CHL t 426      54.830  52.490  56.600  1.00  0.00           C
HETATM 3198  H71 CHL t 426      55.160  52.080  57.560  1.00  0.00           H
HETATM 3199  H72 CHL t 426      54.810  53.580  56.700  1.00  0.00           H
HETATM 3200  C8  CHL t 426      53.480  51.910  56.340  1.00  0.00           C
HETATM 3201  H81 CHL t 426      53.470  50.870  56.690  1.00  0.00           H
HETATM 3202  C9  CHL t 426      53.250  51.750  54.760  1.00  0.00           C
HETATM 3203  H91 CHL t 426      53.330  52.780  54.400  1.00  0.00           H
HETATM 3204  C10 CHL t 426      54.390  50.980  54.020  1.00  0.00           C
HETATM 3205  C11 CHL t 426      51.810  51.170  54.550  1.00  0.00           C
HETATM 3206 H111 CHL t 426      51.490  51.230  53.510  1.00  0.00           H
HETATM 3207 H112 CHL t 426      51.730  50.150  54.940  1.00  0.00           H
HETATM 3208  C12 CHL t 426      50.700  52.030  55.300  1.00  0.00           C
HETATM 3209 H121 CHL t 426      50.760  53.090  55.030  1.00  0.00           H
HETATM 3210 H122 CHL t 426      49.710  51.630  55.080  1.00  0.00           H
HETATM 3211  C13 CHL t 426      50.930  52.030  56.800  1.00  0.00           C
HETATM 3212  C14 CHL t 426      52.330  52.800  57.020  1.00  0.00           C
HETATM 3213 H141 CHL t 426      52.300  53.760  56.510  1.00  0.00           H
HETATM 3214  C15 CHL t 426      52.490  53.140  58.540  1.00  0.00           C
HETATM 3215 H151 CHL t 426      52.720  52.270  59.170  1.00  0.00           H
HETATM 3216 H152 CHL t 426      53.090  54.030  58.740  1.00  0.00           H
HETATM 3217  C16 CHL t 426      51.010  53.510  58.800  1.00  0.00           C
HETATM 3218 H161 CHL t 426      50.720  52.960  59.690  1.00  0.00           H
HETATM 3219 H162 CHL t 426      50.860  54.560  59.050  1.00  0.00           H
HETATM 3220  C17 CHL t 426      50.050  53.070  57.570  1.00  0.00           C
HETATM 3221 H171 CHL t 426      49.930  53.950  56.950  1.00  0.00           H
HETATM 3222  C18 CHL t 426      50.910  50.650  57.560  1.00  0.00           C
HETATM 3223 H181 CHL t 426      51.600  49.910  57.140  1.00  0.00           H
HETATM 3224 H182 CHL t 426      49.930  50.220  57.370  1.00  0.00           H
HETATM 3225 H183 CHL t 426      51.110  50.770  58.620  1.00  0.00           H
HETATM 3226  C19 CHL t 426      54.210  49.470  54.090  1.00  0.00           C
HETATM 3227 H191 CHL t 426      54.490  49.070  55.060  1.00  0.00           H
HETATM 3228 H192 CHL t 426      54.930  49.040  53.390  1.00  0.00           H
HETATM 3229 H193 CHL t 426      53.240  49.040  53.840  1.00  0.00           H
HETATM 3230  C20 CHL t 426      48.580  52.710  57.980  1.00  0.00           C
HETATM 3231 H201 CHL t 426      48.630  51.830  58.620  1.00  0.00           H
HETATM 3232  C21 CHL t 426      47.760  52.280  56.810  1.00  0.00           C
HETATM 3233 H211 CHL t 426      48.060  51.280  56.480  1.00  0.00           H
HETATM 3234 H212 CHL t 426      47.730  52.920  55.930  1.00  0.00           H
HETATM 3235 H213 CHL t 426      46.750  52.130  57.180  1.00  0.00           H
HETATM 3236  C22 CHL t 426      47.970  53.880  58.790  1.00  0.00           C
HETATM 3237 H221 CHL t 426      48.570  54.150  59.660  1.00  0.00           H
HETATM 3238 H222 CHL t 426      47.900  54.790  58.180  1.00  0.00           H
HETATM 3239  C23 CHL t 426      46.530  53.560  59.260  1.00  0.00           C
HETATM 3240 H231 CHL t 426      45.900  53.500  58.370  1.00  0.00           H
HETATM 3241 H232 CHL t 426      46.470  52.600  59.770  1.00  0.00           H
HETATM 3242  C24 CHL t 426      46.070  54.630  60.310  1.00  0.00           C
HETATM 3243 H241 CHL t 426      46.900  55.060  60.880  1.00  0.00           H
HETATM 3244 H242 CHL t 426      45.770  55.500  59.720  1.00  0.00           H
HETATM 3245  C25 CHL t 426      44.810  54.160  61.170  1.00  0.00           C
HETATM 3246 H251 CHL t 426      45.180  53.480  61.940  1.00  0.00           H
HETATM 3247  C26 CHL t 426      44.090  55.280  61.950  1.00  0.00           C
HETATM 3248 H261 CHL t 426      43.190  54.840  62.380  1.00  0.00           H
HETATM 3249 H262 CHL t 426      44.020  56.130  61.260  1.00  0.00           H
HETATM 3250 H263 CHL t 426      44.770  55.630  62.740  1.00  0.00           H
HETATM 3251  C27 CHL t 426      43.810  53.420  60.300  1.00  0.00           C
HETATM 3252 H271 CHL t 426      43.000  53.000  60.910  1.00  0.00           H
HETATM 3253 H272 CHL t 426      44.270  52.610  59.730  1.00  0.00           H
HETATM 3254 H273 CHL t 426      43.290  54.030  59.570  1.00  0.00           H
HETATM 3255  O1  CHL t 426      57.890  50.620  51.720  1.00  0.00           O
HETATM 3256  HO1 CHL t 426      57.630  50.500  50.780  1.00  0.00           H
HETATM 3257  C1  CHL u 427      67.110 101.370  75.610  1.00  0.00           C
HETATM 3258  H11 CHL u 427      66.850 102.380  75.950  1.00  0.00           H
HETATM 3259  H12 CHL u 427      66.790 101.210  74.580  1.00  0.00           H
HETATM 3260  C2  CHL u 427      68.620 101.480  75.630  1.00  0.00           C
HETATM 3261  H21 CHL u 427      68.980 100.590  75.100  1.00  0.00           H
HETATM 3262  H22 CHL u 427      68.990 102.340  75.080  1.00  0.00           H
HETATM 3263  C3  CHL u 427      69.180 101.530  77.090  1.00  0.00           C
HETATM 3264  H31 CHL u 427      68.940 102.470  77.590  1.00  0.00           H
HETATM 3265  C4  CHL u 427      68.620 100.390  77.920  1.00  0.00           C
HETATM 3266  H41 CHL u 427      68.900  99.510  77.340  1.00  0.00           H
HETATM 3267  H42 CHL u 427      69.030 100.360  78.930  1.00  0.00           H
HETATM 3268  C5  CHL u 427      67.100 100.300  77.930  1.00  0.00           C
HETATM 3269  C6  CHL u 427      66.440 100.180  79.070  1.00  0.00           C
HETATM 3270  H61 CHL u 427      66.910 100.130  80.050  1.00  0.00           H
HETATM 3271  C7  CHL u 427      64.900 100.250  79.170  1.00  0.00           C
HETATM 3272  H71 CHL u 427      64.540  99.610  79.980  1.00  0.00           H
HETATM 3273  H72 CHL u 427      64.670 101.280  79.480  1.00  0.00           H
HETATM 3274  C8  CHL u 427      64.260  99.890  77.790  1.00  0.00           C
HETATM 3275  H81 CHL u 427      64.440  98.820  77.640  1.00  0.00           H
HETATM 3276  C9  CHL u 427      64.920 100.670  76.620  1.00  0.00           C
HETATM 3277  H91 CHL u 427      64.950 101.690  77.010  1.00  0.00           H
HETATM 3278  C10 CHL u 427      66.460 100.250  76.520  1.00  0.00           C
HETATM 3279  C11 CHL u 427      64.120 100.560  75.260  1.00  0.00           C
HETATM 3280 H111 CHL u 427      64.540 101.380  74.660  1.00  0.00           H
HETATM 3281 H112 CHL u 427      64.400  99.730  74.620  1.00  0.00           H
HETATM 3282  C12 CHL u 427      62.600 100.740  75.490  1.00  0.00           C
HETATM 3283 H121 CHL u 427      62.550 101.760  75.860  1.00  0.00           H
HETATM 3284 H122 CHL u 427      62.040 100.560  74.570  1.00  0.00           H
HETATM 3285  C13 CHL u 427      61.980  99.890  76.610  1.00  0.00           C
HETATM 3286  C14 CHL u 427      62.750 100.170  77.970  1.00  0.00           C
HETATM 3287 H141 CHL u 427      62.620 101.210  78.290  1.00  0.00           H
HETATM 3288  C15 CHL u 427      61.910  99.450  78.970  1.00  0.00           C
HETATM 3289 H151 CHL u 427      62.170  98.390  78.910  1.00  0.00           H
HETATM 3290 H152 CHL u 427      62.120  99.820  79.970  1.00  0.00           H
HETATM 3291  C16 CHL u 427      60.480  99.810  78.430  1.00  0.00           C
HETATM 3292 H161 CHL u 427      59.770  98.980  78.380  1.00  0.00           H
HETATM 3293 H162 CHL u 427      60.060 100.660  78.980  1.00  0.00           H
HETATM 3294  C17 CHL u 427      60.550 100.280  76.960  1.00  0.00           C
HETATM 3295 H171 CHL u 427      60.500 101.360  77.100  1.00  0.00           H
HETATM 3296  C18 CHL u 427      62.040  98.400  76.120  1.00  0.00           C
HETATM 3297 H181 CHL u 427      61.620  97.690  76.830  1.00  0.00           H
HETATM 3298 H182 CHL u 427      63.060  98.020  76.040  1.00  0.00           H
HETATM 3299 H183 CHL u 427      61.710  98.210  75.100  1.00  0.00           H
HETATM 3300  C19 CHL u 427      66.680  98.900  75.930  1.00  0.00           C
HETATM 3301 H191 CHL u 427      67.680  98.750  75.520  1.00  0.00           H
HETATM 3302 H192 CHL u 427      66.130  98.800  75.000  1.00  0.00           H
HETATM 3303 H193 CHL u 427      66.340  98.120  76.620  1.00  0.00           H
HETATM 3304  C20 CHL u 427      59.230  99.740  76.120  1.00  0.00           C
HETATM 3305 H201 CHL u 427      59.300  98.650  76.050  1.00  0.00           H
HETATM 3306  C21 CHL u 427      59.310 100.240  74.680  1.00  0.00           C
HETATM 3307 H211 CHL u 427      60.070  99.740  74.060  1.00  0.00           H
HETATM 3308 H212 CHL u 427      59.630 101.280  74.620  1.00  0.00           H
HETATM 3309 H213 CHL u 427      58.300 100.150  74.270  1.00  0.00           H
HETATM 3310  C22 CHL u 427      57.860 100.120  76.850  1.00  0.00           C
HETATM 3311 H221 CHL u 427      58.060 100.130  77.930  1.00  0.00           H
HETATM 3312 H222 CHL u 427      57.560 101.150  76.620  1.00  0.00           H
HETATM 3313  C23 CHL u 427      56.770  99.100  76.550  1.00  0.00           C
HETATM 3314 H231 CHL u 427      56.590  99.260  75.480  1.00  0.00           H
HETATM 3315 H232 CHL u 427      57.160  98.080  76.530  1.00  0.00           H
HETATM 3316  C24 CHL u 427      55.580  99.160  77.420  1.00  0.00           C
HETATM 3317 H241 CHL u 427      55.810  98.720  78.400  1.00  0.00           H
HETATM 3318 H242 CHL u 427      55.420 100.210  77.670  1.00  0.00           H
HETATM 3319  C25 CHL u 427      54.280  98.620  76.840  1.00  0.00           C
HETATM 3320 H251 CHL u 427      54.510  97.610  76.500  1.00  0.00           H
HETATM 3321  C26 CHL u 427      53.700  99.530  75.650  1.00  0.00           C
HETATM 3322 H261 CHL u 427      53.380 100.460  76.120  1.00  0.00           H
HETATM 3323 H262 CHL u 427      52.750  99.100  75.300  1.00  0.00           H
HETATM 3324 H263 CHL u 427      54.430  99.700  74.850  1.00  0.00           H
HETATM 3325  C27 CHL u 427      53.200  98.710  77.940  1.00  0.00           C
HETATM 3326 H271 CHL u 427      52.290  98.250  77.570  1.00  0.00           H
HETATM 3327 H272 CHL u 427      53.000  99.760  78.180  1.00  0.00           H
HETATM 3328 H273 CHL u 427      53.530  98.050  78.750  1.00  0.00           H
HETATM 3329  O1  CHL u 427      70.560 101.340  77.100  1.00  0.00           O
HETATM 3330  HO1 CHL u 427      70.890 101.320  78.010  1.00  0.00           H
HETATM 3331  C1  CHL v 428      54.890  83.240  28.990  1.00  0.00           C
HETATM 3332  H11 CHL v 428      54.180  83.020  28.190  1.00  0.00           H
HETATM 3333  H12 CHL v 428      54.790  82.430  29.710  1.00  0.00           H
HETATM 3334  C2  CHL v 428      56.300  83.180  28.280  1.00  0.00           C
HETATM 3335  H21 CHL v 428      57.050  83.540  28.980  1.00  0.00           H
HETATM 3336  H22 CHL v 428      56.500  82.120  28.090  1.00  0.00           H
HETATM 3337  C3  CHL v 428      56.340  84.040  26.970  1.00  0.00           C
HETATM 3338  H31 CHL v 428      55.630  83.690  26.220  1.00  0.00           H
HETATM 3339  C4  CHL v 428      56.130  85.510  27.490  1.00  0.00           C
HETATM 3340  H41 CHL v 428      57.010  85.800  28.060  1.00  0.00           H
HETATM 3341  H42 CHL v 428      56.130  86.250  26.680  1.00  0.00           H
HETATM 3342  C5  CHL v 428      54.830  85.690  28.430  1.00  0.00           C
HETATM 3343  C6  CHL v 428      53.980  86.750  28.100  1.00  0.00           C
HETATM 3344  H61 CHL v 428      54.240  87.390  27.260  1.00  0.00           H
HETATM 3345  C7  CHL v 428      52.610  87.010  28.780  1.00  0.00           C
HETATM 3346  H71 CHL v 428      52.680  88.060  29.060  1.00  0.00           H
HETATM 3347  H72 CHL v 428      51.850  86.850  28.010  1.00  0.00           H
HETATM 3348  C8  CHL v 428      52.330  86.130  30.040  1.00  0.00           C
HETATM 3349  H81 CHL v 428      52.910  86.610  30.830  1.00  0.00           H
HETATM 3350  C9  CHL v 428      52.890  84.640  29.850  1.00  0.00           C
HETATM 3351  H91 CHL v 428      52.320  84.350  28.970  1.00  0.00           H
HETATM 3352  C10 CHL v 428      54.450  84.630  29.490  1.00  0.00           C
HETATM 3353  C11 CHL v 428      52.480  83.690  31.070  1.00  0.00           C
HETATM 3354 H111 CHL v 428      52.770  82.690  30.740  1.00  0.00           H
HETATM 3355 H112 CHL v 428      53.140  83.940  31.910  1.00  0.00           H
HETATM 3356  C12 CHL v 428      50.960  83.830  31.420  1.00  0.00           C
HETATM 3357 H121 CHL v 428      50.470  83.410  30.540  1.00  0.00           H
HETATM 3358 H122 CHL v 428      50.760  83.160  32.260  1.00  0.00           H
HETATM 3359  C13 CHL v 428      50.520  85.310  31.710  1.00  0.00           C
HETATM 3360  C14 CHL v 428      50.780  86.120  30.430  1.00  0.00           C
HETATM 3361 H141 CHL v 428      50.300  85.600  29.600  1.00  0.00           H
HETATM 3362  C15 CHL v 428      49.980  87.450  30.640  1.00  0.00           C
HETATM 3363 H151 CHL v 428      50.560  88.200  31.190  1.00  0.00           H
HETATM 3364 H152 CHL v 428      49.640  87.840  29.680  1.00  0.00           H
HETATM 3365  C16 CHL v 428      48.700  86.980  31.390  1.00  0.00           C
HETATM 3366 H161 CHL v 428      48.590  87.630  32.260  1.00  0.00           H
HETATM 3367 H162 CHL v 428      47.790  87.040  30.790  1.00  0.00           H
HETATM 3368  C17 CHL v 428      48.980  85.470  31.810  1.00  0.00           C
HETATM 3369 H171 CHL v 428      48.520  84.970  30.960  1.00  0.00           H
HETATM 3370  C18 CHL v 428      51.160  85.890  33.050  1.00  0.00           C
HETATM 3371 H181 CHL v 428      52.250  85.790  33.050  1.00  0.00           H
HETATM 3372 H182 CHL v 428      50.800  85.380  33.940  1.00  0.00           H
HETATM 3373 H183 CHL v 428      50.830  86.900  33.290  1.00  0.00           H
HETATM 3374  C19 CHL v 428      55.300  84.990  30.750  1.00  0.00           C
HETATM 3375 H191 CHL v 428      54.990  85.980  31.080  1.00  0.00           H
HETATM 3376 H192 CHL v 428      56.380  85.010  30.610  1.00  0.00           H
HETATM 3377 H193 CHL v 428      55.140  84.320  31.600  1.00  0.00           H
HETATM 3378  C20 CHL v 428      48.090  85.110  33.110  1.00  0.00           C
HETATM 3379 H201 CHL v 428      48.290  85.940  33.790  1.00  0.00           H
HETATM 3380  C21 CHL v 428      48.560  83.810  33.890  1.00  0.00           C
HETATM 3381 H211 CHL v 428      48.110  82.870  33.580  1.00  0.00           H
HETATM 3382 H212 CHL v 428      48.180  83.960  34.900  1.00  0.00           H
HETATM 3383 H213 CHL v 428      49.640  83.700  34.060  1.00  0.00           H
HETATM 3384  C22 CHL v 428      46.520  85.080  32.810  1.00  0.00           C
HETATM 3385 H221 CHL v 428      46.220  86.100  32.580  1.00  0.00           H
HETATM 3386 H222 CHL v 428      46.340  84.450  31.940  1.00  0.00           H
HETATM 3387  C23 CHL v 428      45.630  84.730  33.990  1.00  0.00           C
HETATM 3388 H231 CHL v 428      45.960  83.850  34.550  1.00  0.00           H
HETATM 3389 H232 CHL v 428      45.830  85.500  34.740  1.00  0.00           H
HETATM 3390  C24 CHL v 428      44.110  84.740  33.660  1.00  0.00           C
HETATM 3391 H241 CHL v 428      43.890  85.670  33.140  1.00  0.00           H
HETATM 3392 H242 CHL v 428      43.810  83.870  33.070  1.00  0.00           H
HETATM 3393  C25 CHL v 428      43.300  84.800  34.990  1.00  0.00           C
HETATM 3394 H251 CHL v 428      43.470  85.700  35.580  1.00  0.00           H
HETATM 3395  C26 CHL v 428      43.610  83.650  36.050  1.00  0.00           C
HETATM 3396 H261 CHL v 428      43.110  83.830  37.010  1.00  0.00           H
HETATM 3397 H262 CHL v 428      44.630  83.930  36.350  1.00  0.00           H
HETATM 3398 H263 CHL v 428      43.450  82.590  35.880  1.00  0.00           H
HETATM 3399  C27 CHL v 428      41.750  84.840  34.760  1.00  0.00           C
HETATM 3400 H271 CHL v 428      41.430  85.750  34.250  1.00  0.00           H
HETATM 3401 H272 CHL v 428      41.310  84.830  35.760  1.00  0.00           H
HETATM 3402 H273 CHL v 428      41.490  83.880  34.310  1.00  0.00           H
HETATM 3403  O1  CHL v 428      57.610  83.940  26.420  1.00  0.00           O
HETATM 3404  HO1 CHL v 428      57.820  84.610  25.740  1.00  0.00           H
HETATM 3405  C1  CHL w 429      58.830  78.790 128.800  1.00  0.00           C
HETATM 3406  H11 CHL w 429      57.910  78.200 128.710  1.00  0.00           H
HETATM 3407  H12 CHL w 429      58.780  79.670 128.150  1.00  0.00           H
HETATM 3408  C2  CHL w 429      58.790  79.140 130.260  1.00  0.00           C
HETATM 3409  H21 CHL w 429      59.550  79.900 130.430  1.00  0.00           H
HETATM 3410  H22 CHL w 429      57.830  79.620 130.470  1.00  0.00           H
HETATM 3411  C3  CHL w 429      58.860  77.880 131.130  1.00  0.00           C
HETATM 3412  H31 CHL w 429      57.960  77.260 131.030  1.00  0.00           H
HETATM 3413  C4  CHL w 429      60.180  77.090 130.930  1.00  0.00           C
HETATM 3414  H41 CHL w 429      61.030  77.710 131.230  1.00  0.00           H
HETATM 3415  H42 CHL w 429      60.150  76.130 131.450  1.00  0.00           H
HETATM 3416  C5  CHL w 429      60.330  76.770 129.410  1.00  0.00           C
HETATM 3417  C6  CHL w 429      60.630  75.540 129.050  1.00  0.00           C
HETATM 3418  H61 CHL w 429      60.710  74.780 129.810  1.00  0.00           H
HETATM 3419  C7  CHL w 429      60.760  75.110 127.600  1.00  0.00           C
HETATM 3420  H71 CHL w 429      61.670  74.510 127.520  1.00  0.00           H
HETATM 3421  H72 CHL w 429      59.960  74.380 127.500  1.00  0.00           H
HETATM 3422  C8  CHL w 429      60.670  76.250 126.520  1.00  0.00           C
HETATM 3423  H81 CHL w 429      61.670  76.660 126.410  1.00  0.00           H
HETATM 3424  C9  CHL w 429      59.700  77.390 126.950  1.00  0.00           C
HETATM 3425  H91 CHL w 429      58.750  76.880 127.110  1.00  0.00           H
HETATM 3426  C10 CHL w 429      60.080  77.900 128.380  1.00  0.00           C
HETATM 3427  C11 CHL w 429      59.570  78.530 125.880  1.00  0.00           C
HETATM 3428 H111 CHL w 429      58.750  79.210 126.100  1.00  0.00           H
HETATM 3429 H112 CHL w 429      60.480  79.130 125.830  1.00  0.00           H
HETATM 3430  C12 CHL w 429      59.330  77.880 124.400  1.00  0.00           C
HETATM 3431 H121 CHL w 429      58.290  77.550 124.390  1.00  0.00           H
HETATM 3432 H122 CHL w 429      59.100  78.660 123.670  1.00  0.00           H
HETATM 3433  C13 CHL w 429      60.340  76.750 124.020  1.00  0.00           C
HETATM 3434  C14 CHL w 429      60.320  75.650 125.150  1.00  0.00           C
HETATM 3435 H141 CHL w 429      59.300  75.280 125.300  1.00  0.00           H
HETATM 3436  C15 CHL w 429      61.020  74.420 124.560  1.00  0.00           C
HETATM 3437 H151 CHL w 429      62.080  74.560 124.750  1.00  0.00           H
HETATM 3438 H152 CHL w 429      60.620  73.510 125.010  1.00  0.00           H
HETATM 3439  C16 CHL w 429      60.590  74.570 123.050  1.00  0.00           C
HETATM 3440 H161 CHL w 429      61.480  74.360 122.460  1.00  0.00           H
HETATM 3441 H162 CHL w 429      59.900  73.750 122.840  1.00  0.00           H
HETATM 3442  C17 CHL w 429      59.840  75.900 122.800  1.00  0.00           C
HETATM 3443 H171 CHL w 429      58.760  75.800 122.930  1.00  0.00           H
HETATM 3444  C18 CHL w 429      61.730  77.380 123.770  1.00  0.00           C
HETATM 3445 H181 CHL w 429      61.650  78.230 123.080  1.00  0.00           H
HETATM 3446 H182 CHL w 429      62.480  76.670 123.420  1.00  0.00           H
HETATM 3447 H183 CHL w 429      62.220  77.790 124.650  1.00  0.00           H
HETATM 3448  C19 CHL w 429      61.300  78.820 128.330  1.00  0.00           C
HETATM 3449 H191 CHL w 429      61.220  79.780 127.810  1.00  0.00           H
HETATM 3450 H192 CHL w 429      62.100  78.330 127.770  1.00  0.00           H
HETATM 3451 H193 CHL w 429      61.730  78.970 129.330  1.00  0.00           H
HETATM 3452  C20 CHL w 429      60.110  76.390 121.360  1.00  0.00           C
HETATM 3453 H201 CHL w 429      61.170  76.620 121.250  1.00  0.00           H
HETATM 3454  C21 CHL w 429      59.400  77.730 121.060  1.00  0.00           C
HETATM 3455 H211 CHL w 429      59.880  78.580 121.540  1.00  0.00           H
HETATM 3456 H212 CHL w 429      58.350  77.810 121.330  1.00  0.00           H
HETATM 3457 H213 CHL w 429      59.480  77.900 119.990  1.00  0.00           H
HETATM 3458  C22 CHL w 429      59.870  75.360 120.210  1.00  0.00           C
HETATM 3459 H221 CHL w 429      60.030  75.780 119.210  1.00  0.00           H
HETATM 3460 H222 CHL w 429      60.570  74.520 120.240  1.00  0.00           H
HETATM 3461  C23 CHL w 429      58.470  74.810 120.100  1.00  0.00           C
HETATM 3462 H231 CHL w 429      58.270  74.170 120.960  1.00  0.00           H
HETATM 3463 H232 CHL w 429      57.810  75.670 119.940  1.00  0.00           H
HETATM 3464  C24 CHL w 429      58.360  73.860 118.900  1.00  0.00           C
HETATM 3465 H241 CHL w 429      58.530  74.370 117.950  1.00  0.00           H
HETATM 3466 H242 CHL w 429      59.050  73.030 119.080  1.00  0.00           H
HETATM 3467  C25 CHL w 429      56.990  73.180 118.890  1.00  0.00           C
HETATM 3468 H251 CHL w 429      56.890  72.550 119.780  1.00  0.00           H
HETATM 3469  C26 CHL w 429      56.920  72.220 117.710  1.00  0.00           C
HETATM 3470 H261 CHL w 429      57.720  71.490 117.780  1.00  0.00           H
HETATM 3471 H262 CHL w 429      56.900  72.840 116.810  1.00  0.00           H
HETATM 3472 H263 CHL w 429      56.000  71.630 117.730  1.00  0.00           H
HETATM 3473  C27 CHL w 429      55.830  74.190 118.790  1.00  0.00           C
HETATM 3474 H271 CHL w 429      54.900  73.660 118.570  1.00  0.00           H
HETATM 3475 H272 CHL w 429      55.870  74.790 117.870  1.00  0.00           H
HETATM 3476 H273 CHL w 429      55.610  74.830 119.640  1.00  0.00           H
HETATM 3477  O1  CHL w 429      58.860  78.320 132.550  1.00  0.00           O
HETATM 3478  HO1 CHL w 429      58.440  79.190 132.610  1.00  0.00           H
HETATM 3479  C1  CHL x 430      52.150  57.320  43.140  1.00  0.00           C
HETATM 3480  H11 CHL x 430      51.570  58.100  42.640  1.00  0.00           H
HETATM 3481  H12 CHL x 430      51.450  56.480  43.110  1.00  0.00           H
HETATM 3482  C2  CHL x 430      53.310  56.870  42.220  1.00  0.00           C
HETATM 3483  H21 CHL x 430      53.700  55.870  42.420  1.00  0.00           H
HETATM 3484  H22 CHL x 430      53.020  56.800  41.170  1.00  0.00           H
HETATM 3485  C3  CHL x 430      54.430  57.940  42.310  1.00  0.00           C
HETATM 3486  H31 CHL x 430      53.980  58.830  41.860  1.00  0.00           H
HETATM 3487  C4  CHL x 430      54.960  58.230  43.740  1.00  0.00           C
HETATM 3488  H41 CHL x 430      55.600  57.420  44.090  1.00  0.00           H
HETATM 3489  H42 CHL x 430      55.630  59.100  43.730  1.00  0.00           H
HETATM 3490  C5  CHL x 430      53.840  58.540  44.710  1.00  0.00           C
HETATM 3491  C6  CHL x 430      53.980  59.570  45.550  1.00  0.00           C
HETATM 3492  H61 CHL x 430      54.980  60.000  45.630  1.00  0.00           H
HETATM 3493  C7  CHL x 430      52.870  60.090  46.450  1.00  0.00           C
HETATM 3494  H71 CHL x 430      53.410  60.330  47.370  1.00  0.00           H
HETATM 3495  H72 CHL x 430      52.530  60.980  45.910  1.00  0.00           H
HETATM 3496  C8  CHL x 430      51.710  59.110  46.670  1.00  0.00           C
HETATM 3497  H81 CHL x 430      52.070  58.360  47.380  1.00  0.00           H
HETATM 3498  C9  CHL x 430      51.270  58.380  45.280  1.00  0.00           C
HETATM 3499  H91 CHL x 430      50.950  59.250  44.700  1.00  0.00           H
HETATM 3500  C10 CHL x 430      52.490  57.700  44.630  1.00  0.00           C
HETATM 3501  C11 CHL x 430      50.030  57.480  45.380  1.00  0.00           C
HETATM 3502 H111 CHL x 430      49.670  57.130  44.410  1.00  0.00           H
HETATM 3503 H112 CHL x 430      50.310  56.570  45.910  1.00  0.00           H
HETATM 3504  C12 CHL x 430      48.870  58.230  46.150  1.00  0.00           C
HETATM 3505 H121 CHL x 430      48.460  58.950  45.440  1.00  0.00           H
HETATM 3506 H122 CHL x 430      48.070  57.500  46.280  1.00  0.00           H
HETATM 3507  C13 CHL x 430      49.230  58.850  47.430  1.00  0.00           C
HETATM 3508  C14 CHL x 430      50.450  59.830  47.190  1.00  0.00           C
HETATM 3509 H141 CHL x 430      50.230  60.570  46.420  1.00  0.00           H
HETATM 3510  C15 CHL x 430      50.620  60.770  48.370  1.00  0.00           C
HETATM 3511 H151 CHL x 430      51.380  60.370  49.050  1.00  0.00           H
HETATM 3512 H152 CHL x 430      51.000  61.760  48.130  1.00  0.00           H
HETATM 3513  C16 CHL x 430      49.170  60.850  48.890  1.00  0.00           C
HETATM 3514 H161 CHL x 430      49.170  60.560  49.950  1.00  0.00           H
HETATM 3515 H162 CHL x 430      48.690  61.830  48.960  1.00  0.00           H
HETATM 3516  C17 CHL x 430      48.230  59.860  48.020  1.00  0.00           C
HETATM 3517 H171 CHL x 430      47.780  60.450  47.220  1.00  0.00           H
HETATM 3518  C18 CHL x 430      49.520  57.740  48.460  1.00  0.00           C
HETATM 3519 H181 CHL x 430      50.330  57.110  48.080  1.00  0.00           H
HETATM 3520 H182 CHL x 430      48.580  57.230  48.640  1.00  0.00           H
HETATM 3521 H183 CHL x 430      49.960  58.080  49.400  1.00  0.00           H
HETATM 3522  C19 CHL x 430      52.890  56.400  45.310  1.00  0.00           C
HETATM 3523 H191 CHL x 430      53.170  56.610  46.340  1.00  0.00           H
HETATM 3524 H192 CHL x 430      53.830  56.040  44.890  1.00  0.00           H
HETATM 3525 H193 CHL x 430      52.170  55.580  45.320  1.00  0.00           H
HETATM 3526  C20 CHL x 430      46.940  59.290  48.780  1.00  0.00           C
HETATM 3527 H201 CHL x 430      47.270  58.550  49.510  1.00  0.00           H
HETATM 3528  C21 CHL x 430      45.920  58.710  47.730  1.00  0.00           C
HETATM 3529 H211 CHL x 430      46.310  57.860  47.160  1.00  0.00           H
HETATM 3530 H212 CHL x 430      45.580  59.520  47.080  1.00  0.00           H
HETATM 3531 H213 CHL x 430      45.020  58.400  48.270  1.00  0.00           H
HETATM 3532  C22 CHL x 430      46.280  60.320  49.700  1.00  0.00           C
HETATM 3533 H221 CHL x 430      47.090  60.790  50.260  1.00  0.00           H
HETATM 3534 H222 CHL x 430      45.760  61.130  49.170  1.00  0.00           H
HETATM 3535  C23 CHL x 430      45.330  59.770  50.810  1.00  0.00           C
HETATM 3536 H231 CHL x 430      44.570  59.200  50.270  1.00  0.00           H
HETATM 3537 H232 CHL x 430      45.790  59.020  51.460  1.00  0.00           H
HETATM 3538  C24 CHL x 430      44.710  60.870  51.780  1.00  0.00           C
HETATM 3539 H241 CHL x 430      45.510  61.280  52.400  1.00  0.00           H
HETATM 3540 H242 CHL x 430      44.200  61.550  51.100  1.00  0.00           H
HETATM 3541  C25 CHL x 430      43.590  60.260  52.690  1.00  0.00           C
HETATM 3542 H251 CHL x 430      42.840  59.780  52.060  1.00  0.00           H
HETATM 3543  C26 CHL x 430      42.870  61.470  53.380  1.00  0.00           C
HETATM 3544 H261 CHL x 430      42.190  61.050  54.130  1.00  0.00           H
HETATM 3545 H262 CHL x 430      42.310  62.100  52.700  1.00  0.00           H
HETATM 3546 H263 CHL x 430      43.430  62.170  54.000  1.00  0.00           H
HETATM 3547  C27 CHL x 430      44.100  59.330  53.810  1.00  0.00           C
HETATM 3548 H271 CHL x 430      44.650  58.540  53.300  1.00  0.00           H
HETATM 3549 H272 CHL x 430      43.410  58.820  54.500  1.00  0.00           H
HETATM 3550 H273 CHL x 430      44.700  59.860  54.550  1.00  0.00           H
HETATM 3551  O1  CHL x 430      55.620  57.570  41.510  1.00  0.00           O
HETATM 3552  HO1 CHL x 430      56.020  56.720  41.760  1.00  0.00           H
HETATM 3553  C1  CHL y 431      43.130  77.280 121.470  1.00  0.00           C
HETATM 3554  H11 CHL y 431      43.550  78.280 121.570  1.00  0.00           H
HETATM 3555  H12 CHL y 431      43.840  76.470 121.660  1.00  0.00           H
HETATM 3556  C2  CHL y 431      41.980  77.110 122.520  1.00  0.00           C
HETATM 3557  H21 CHL y 431      41.710  76.060 122.590  1.00  0.00           H
HETATM 3558  H22 CHL y 431      42.420  77.340 123.500  1.00  0.00           H
HETATM 3559  C3  CHL y 431      40.800  78.090 122.130  1.00  0.00           C
HETATM 3560  H31 CHL y 431      41.130  79.110 122.320  1.00  0.00           H
HETATM 3561  C4  CHL y 431      40.250  77.860 120.720  1.00  0.00           C
HETATM 3562  H41 CHL y 431      39.690  76.920 120.690  1.00  0.00           H
HETATM 3563  H42 CHL y 431      39.550  78.670 120.540  1.00  0.00           H
HETATM 3564  C5  CHL y 431      41.350  77.750 119.660  1.00  0.00           C
HETATM 3565  C6  CHL y 431      41.030  78.180 118.440  1.00  0.00           C
HETATM 3566  H61 CHL y 431      40.030  78.590 118.360  1.00  0.00           H
HETATM 3567  C7  CHL y 431      41.920  78.150 117.240  1.00  0.00           C
HETATM 3568  H71 CHL y 431      41.480  77.700 116.350  1.00  0.00           H
HETATM 3569  H72 CHL y 431      42.140  79.200 117.050  1.00  0.00           H
HETATM 3570  C8  CHL y 431      43.250  77.450 117.550  1.00  0.00           C
HETATM 3571  H81 CHL y 431      43.070  76.380 117.380  1.00  0.00           H
HETATM 3572  C9  CHL y 431      43.750  77.520 119.020  1.00  0.00           C
HETATM 3573  H91 CHL y 431      44.000  78.550 119.280  1.00  0.00           H
HETATM 3574  C10 CHL y 431      42.660  77.030 120.000  1.00  0.00           C
HETATM 3575  C11 CHL y 431      45.060  76.710 119.130  1.00  0.00           C
HETATM 3576 H111 CHL y 431      45.330  76.730 120.180  1.00  0.00           H
HETATM 3577 H112 CHL y 431      44.950  75.640 118.920  1.00  0.00           H
HETATM 3578  C12 CHL y 431      46.140  77.190 118.130  1.00  0.00           C
HETATM 3579 H121 CHL y 431      46.340  78.260 118.260  1.00  0.00           H
HETATM 3580 H122 CHL y 431      47.060  76.610 118.290  1.00  0.00           H
HETATM 3581  C13 CHL y 431      45.720  77.030 116.640  1.00  0.00           C
HETATM 3582  C14 CHL y 431      44.380  77.830 116.540  1.00  0.00           C
HETATM 3583 H141 CHL y 431      44.600  78.860 116.820  1.00  0.00           H
HETATM 3584  C15 CHL y 431      44.120  77.890 114.980  1.00  0.00           C
HETATM 3585 H151 CHL y 431      43.610  77.030 114.530  1.00  0.00           H
HETATM 3586 H152 CHL y 431      43.560  78.810 114.820  1.00  0.00           H
HETATM 3587  C16 CHL y 431      45.500  78.010 114.420  1.00  0.00           C
HETATM 3588 H161 CHL y 431      45.750  77.330 113.600  1.00  0.00           H
HETATM 3589 H162 CHL y 431      45.690  79.010 114.020  1.00  0.00           H
HETATM 3590  C17 CHL y 431      46.540  77.760 115.560  1.00  0.00           C
HETATM 3591 H171 CHL y 431      46.760  78.780 115.890  1.00  0.00           H
HETATM 3592  C18 CHL y 431      45.550  75.530 116.290  1.00  0.00           C
HETATM 3593 H181 CHL y 431      44.900  75.060 117.040  1.00  0.00           H
HETATM 3594 H182 CHL y 431      46.500  75.000 116.370  1.00  0.00           H
HETATM 3595 H183 CHL y 431      45.040  75.480 115.330  1.00  0.00           H
HETATM 3596  C19 CHL y 431      42.370  75.520 119.760  1.00  0.00           C
HETATM 3597 H191 CHL y 431      41.970  75.370 118.750  1.00  0.00           H
HETATM 3598 H192 CHL y 431      41.740  75.000 120.480  1.00  0.00           H
HETATM 3599 H193 CHL y 431      43.300  74.960 119.810  1.00  0.00           H
HETATM 3600  C20 CHL y 431      47.880  77.180 115.130  1.00  0.00           C
HETATM 3601 H201 CHL y 431      47.710  76.170 114.770  1.00  0.00           H
HETATM 3602  C21 CHL y 431      48.900  77.050 116.310  1.00  0.00           C
HETATM 3603 H211 CHL y 431      49.950  77.110 116.020  1.00  0.00           H
HETATM 3604 H212 CHL y 431      48.790  76.110 116.860  1.00  0.00           H
HETATM 3605 H213 CHL y 431      48.630  77.780 117.080  1.00  0.00           H
HETATM 3606  C22 CHL y 431      48.500  77.880 113.970  1.00  0.00           C
HETATM 3607 H221 CHL y 431      47.740  77.980 113.190  1.00  0.00           H
HETATM 3608 H222 CHL y 431      48.830  78.900 114.160  1.00  0.00           H
HETATM 3609  C23 CHL y 431      49.600  77.100 113.170  1.00  0.00           C
HETATM 3610 H231 CHL y 431      50.270  76.700 113.930  1.00  0.00           H
HETATM 3611 H232 CHL y 431      49.240  76.170 112.730  1.00  0.00           H
HETATM 3612  C24 CHL y 431      50.310  77.930 112.060  1.00  0.00           C
HETATM 3613 H241 CHL y 431      49.530  78.270 111.370  1.00  0.00           H
HETATM 3614 H242 CHL y 431      50.820  78.710 112.620  1.00  0.00           H
HETATM 3615  C25 CHL y 431      51.290  77.180 111.220  1.00  0.00           C
HETATM 3616 H251 CHL y 431      50.830  76.310 110.750  1.00  0.00           H
HETATM 3617  C26 CHL y 431      52.430  76.680 112.060  1.00  0.00           C
HETATM 3618 H261 CHL y 431      53.040  77.450 112.540  1.00  0.00           H
HETATM 3619 H262 CHL y 431      53.100  76.130 111.400  1.00  0.00           H
HETATM 3620 H263 CHL y 431      52.070  75.880 112.710  1.00  0.00           H
HETATM 3621  C27 CHL y 431      51.820  78.030 110.110  1.00  0.00           C
HETATM 3622 H271 CHL y 431      52.680  78.640 110.400  1.00  0.00           H
HETATM 3623 H272 CHL y 431      51.050  78.640 109.620  1.00  0.00           H
HETATM 3624 H273 CHL y 431      52.090  77.410 109.250  1.00  0.00           H
HETATM 3625  O1  CHL y 431      39.680  77.900 123.020  1.00  0.00           O
HETATM 3626  HO1 CHL y 431      40.090  78.010 123.900  1.00  0.00           H
HETATM 3627  C1  CHL z 432      51.590  50.970  44.650  1.00  0.00           C
HETATM 3628  H11 CHL z 432      51.160  50.010  44.940  1.00  0.00           H
HETATM 3629  H12 CHL z 432      51.860  51.450  45.600  1.00  0.00           H
HETATM 3630  C2  CHL z 432      52.930  50.720  43.870  1.00  0.00           C
HETATM 3631  H21 CHL z 432      53.520  51.610  43.650  1.00  0.00           H
HETATM 3632  H22 CHL z 432      53.530  50.080  44.520  1.00  0.00           H
HETATM 3633  C3  CHL z 432      52.630  49.920  42.550  1.00  0.00           C
HETATM 3634  H31 CHL z 432      52.190  48.990  42.920  1.00  0.00           H
HETATM 3635  C4  CHL z 432      51.610  50.710  41.760  1.00  0.00           C
HETATM 3636  H41 CHL z 432      52.040  51.630  41.360  1.00  0.00           H
HETATM 3637  H42 CHL z 432      51.350  50.080  40.920  1.00  0.00           H
HETATM 3638  C5  CHL z 432      50.290  51.110  42.520  1.00  0.00           C
HETATM 3639  C6  CHL z 432      49.150  50.880  41.960  1.00  0.00           C
HETATM 3640  H61 CHL z 432      49.040  50.500  40.940  1.00  0.00           H
HETATM 3641  C7  CHL z 432      47.770  51.300  42.610  1.00  0.00           C
HETATM 3642  H71 CHL z 432      47.160  51.800  41.850  1.00  0.00           H
HETATM 3643  H72 CHL z 432      47.200  50.400  42.830  1.00  0.00           H
HETATM 3644  C8  CHL z 432      48.000  52.320  43.820  1.00  0.00           C
HETATM 3645  H81 CHL z 432      48.060  53.330  43.410  1.00  0.00           H
HETATM 3646  C9  CHL z 432      49.200  51.860  44.750  1.00  0.00           C
HETATM 3647  H91 CHL z 432      49.050  50.800  44.950  1.00  0.00           H
HETATM 3648  C10 CHL z 432      50.520  51.850  43.880  1.00  0.00           C
HETATM 3649  C11 CHL z 432      49.310  52.560  46.150  1.00  0.00           C
HETATM 3650 H111 CHL z 432      49.830  51.840  46.790  1.00  0.00           H
HETATM 3651 H112 CHL z 432      49.800  53.530  46.070  1.00  0.00           H
HETATM 3652  C12 CHL z 432      47.960  52.790  46.910  1.00  0.00           C
HETATM 3653 H121 CHL z 432      47.630  51.810  47.270  1.00  0.00           H
HETATM 3654 H122 CHL z 432      48.190  53.330  47.830  1.00  0.00           H
HETATM 3655  C13 CHL z 432      46.920  53.370  45.960  1.00  0.00           C
HETATM 3656  C14 CHL z 432      46.740  52.410  44.790  1.00  0.00           C
HETATM 3657 H141 CHL z 432      46.580  51.400  45.160  1.00  0.00           H
HETATM 3658  C15 CHL z 432      45.360  52.780  44.180  1.00  0.00           C
HETATM 3659 H151 CHL z 432      45.430  53.630  43.500  1.00  0.00           H
HETATM 3660 H152 CHL z 432      44.960  51.940  43.620  1.00  0.00           H
HETATM 3661  C16 CHL z 432      44.490  53.030  45.450  1.00  0.00           C
HETATM 3662 H161 CHL z 432      43.740  53.830  45.330  1.00  0.00           H
HETATM 3663 H162 CHL z 432      43.960  52.100  45.640  1.00  0.00           H
HETATM 3664  C17 CHL z 432      45.500  53.380  46.580  1.00  0.00           C
HETATM 3665 H171 CHL z 432      45.460  52.490  47.220  1.00  0.00           H
HETATM 3666  C18 CHL z 432      47.300  54.780  45.390  1.00  0.00           C
HETATM 3667 H181 CHL z 432      48.320  54.820  45.000  1.00  0.00           H
HETATM 3668 H182 CHL z 432      47.420  55.440  46.250  1.00  0.00           H
HETATM 3669 H183 CHL z 432      46.510  55.150  44.730  1.00  0.00           H
HETATM 3670  C19 CHL z 432      51.100  53.270  43.600  1.00  0.00           C
HETATM 3671 H191 CHL z 432      51.350  53.830  44.500  1.00  0.00           H
HETATM 3672 H192 CHL z 432      50.380  53.930  43.120  1.00  0.00           H
HETATM 3673 H193 CHL z 432      52.030  53.340  43.020  1.00  0.00           H
HETATM 3674  C20 CHL z 432      45.120  54.630  47.530  1.00  0.00           C
HETATM 3675 H201 CHL z 432      45.280  55.530  46.930  1.00  0.00           H
HETATM 3676  C21 CHL z 432      46.090  54.560  48.740  1.00  0.00           C
HETATM 3677 H211 CHL z 432      47.090  54.890  48.430  1.00  0.00           H
HETATM 3678 H212 CHL z 432      45.960  53.580  49.190  1.00  0.00           H
HETATM 3679 H213 CHL z 432      45.700  55.200  49.530  1.00  0.00           H
HETATM 3680  C22 CHL z 432      43.620  54.670  47.990  1.00  0.00           C
HETATM 3681 H221 CHL z 432      42.970  54.690  47.110  1.00  0.00           H
HETATM 3682 H222 CHL z 432      43.320  53.750  48.500  1.00  0.00           H
HETATM 3683  C23 CHL z 432      43.160  55.890  48.780  1.00  0.00           C
HETATM 3684 H231 CHL z 432      43.830  55.960  49.640  1.00  0.00           H
HETATM 3685 H232 CHL z 432      43.380  56.770  48.160  1.00  0.00           H
HETATM 3686  C24 CHL z 432      41.710  55.840  49.250  1.00  0.00           C
HETATM 3687 H241 CHL z 432      41.130  55.620  48.350  1.00  0.00           H
HETATM 3688 H242 CHL z 432      41.620  55.000  49.940  1.00  0.00           H
HETATM 3689  C25 CHL z 432      41.180  57.100  49.990  1.00  0.00           C
HETATM 3690 H251 CHL z 432      41.940  57.290  50.740  1.00  0.00           H
HETATM 3691  C26 CHL z 432      39.910  56.710  50.700  1.00  0.00           C
HETATM 3692 H261 CHL z 432      39.300  57.580  50.970  1.00  0.00           H
HETATM 3693 H262 CHL z 432      40.080  56.110  51.590  1.00  0.00           H
HETATM 3694 H263 CHL z 432      39.250  56.100  50.080  1.00  0.00           H
HETATM 3695  C27 CHL z 432      40.880  58.320  49.030  1.00  0.00           C
HETATM 3696 H271 CHL z 432      40.430  58.040  48.070  1.00  0.00           H
HETATM 3697 H272 CHL z 432      41.820  58.850  48.920  1.00  0.00           H
HETATM 3698 H273 CHL z 432      40.180  58.980  49.550  1.00  0.00           H
HETATM 3699  O1  CHL z 432      53.810  49.750  41.700  1.00  0.00           O
HETATM 3700  HO1 CHL z 432      54.470  49.290  42.240  1.00  0.00           H
HETATM 3701  C1  CHL 0 433      53.400  99.060  28.880  1.00  0.00           C
HETATM 3702  H11 CHL 0 433      53.120  99.850  29.570  1.00  0.00           H
HETATM 3703  H12 CHL 0 433      52.650  99.170  28.090  1.00  0.00           H
HETATM 3704  C2  CHL 0 433      54.830  99.320  28.330  1.00  0.00           C
HETATM 3705  H21 CHL 0 433      54.930  98.650  27.480  1.00  0.00           H
HETATM 3706  H22 CHL 0 433      54.870 100.370  28.030  1.00  0.00           H
HETATM 3707  C3  CHL 0 433      55.820  99.120  29.480  1.00  0.00           C
HETATM 3708  H31 CHL 0 433      55.630  99.800  30.320  1.00  0.00           H
HETATM 3709  C4  CHL 0 433      55.680  97.730  30.100  1.00  0.00           C
HETATM 3710  H41 CHL 0 433      56.090  97.020  29.380  1.00  0.00           H
HETATM 3711  H42 CHL 0 433      56.210  97.730  31.050  1.00  0.00           H
HETATM 3712  C5  CHL 0 433      54.270  97.270  30.410  1.00  0.00           C
HETATM 3713  C6  CHL 0 433      54.070  96.500  31.460  1.00  0.00           C
HETATM 3714  H61 CHL 0 433      54.960  96.490  32.090  1.00  0.00           H
HETATM 3715  C7  CHL 0 433      52.770  96.130  32.110  1.00  0.00           C
HETATM 3716  H71 CHL 0 433      52.780  95.150  32.590  1.00  0.00           H
HETATM 3717  H72 CHL 0 433      52.610  96.840  32.920  1.00  0.00           H
HETATM 3718  C8  CHL 0 433      51.650  96.220  31.130  1.00  0.00           C
HETATM 3719  H81 CHL 0 433      51.630  95.320  30.520  1.00  0.00           H
HETATM 3720  C9  CHL 0 433      51.760  97.530  30.200  1.00  0.00           C
HETATM 3721  H91 CHL 0 433      51.800  98.370  30.890  1.00  0.00           H
HETATM 3722  C10 CHL 0 433      53.120  97.620  29.450  1.00  0.00           C
HETATM 3723  C11 CHL 0 433      50.410  97.740  29.330  1.00  0.00           C
HETATM 3724 H111 CHL 0 433      50.420  98.730  28.860  1.00  0.00           H
HETATM 3725 H112 CHL 0 433      50.390  97.120  28.430  1.00  0.00           H
HETATM 3726  C12 CHL 0 433      49.090  97.540  30.120  1.00  0.00           C
HETATM 3727 H121 CHL 0 433      48.980  98.420  30.750  1.00  0.00           H
HETATM 3728 H122 CHL 0 433      48.250  97.590  29.420  1.00  0.00           H
HETATM 3729  C13 CHL 0 433      49.060  96.250  31.050  1.00  0.00           C
HETATM 3730  C14 CHL 0 433      50.370  96.270  31.900  1.00  0.00           C
HETATM 3731 H141 CHL 0 433      50.340  97.250  32.370  1.00  0.00           H
HETATM 3732  C15 CHL 0 433      50.130  95.240  33.050  1.00  0.00           C
HETATM 3733 H151 CHL 0 433      50.450  94.220  32.820  1.00  0.00           H
HETATM 3734 H152 CHL 0 433      50.510  95.540  34.030  1.00  0.00           H
HETATM 3735  C16 CHL 0 433      48.540  95.220  33.290  1.00  0.00           C
HETATM 3736 H161 CHL 0 433      48.070  94.240  33.190  1.00  0.00           H
HETATM 3737 H162 CHL 0 433      48.390  95.520  34.330  1.00  0.00           H
HETATM 3738  C17 CHL 0 433      47.910  96.120  32.170  1.00  0.00           C
HETATM 3739 H171 CHL 0 433      47.830  97.150  32.540  1.00  0.00           H
HETATM 3740  C18 CHL 0 433      48.950  94.980  30.130  1.00  0.00           C
HETATM 3741 H181 CHL 0 433      48.030  95.130  29.580  1.00  0.00           H
HETATM 3742 H182 CHL 0 433      49.120  94.010  30.610  1.00  0.00           H
HETATM 3743 H183 CHL 0 433      49.640  94.990  29.280  1.00  0.00           H
HETATM 3744  C19 CHL 0 433      53.260  96.540  28.340  1.00  0.00           C
HETATM 3745 H191 CHL 0 433      54.210  96.590  27.800  1.00  0.00           H
HETATM 3746 H192 CHL 0 433      52.520  96.620  27.540  1.00  0.00           H
HETATM 3747 H193 CHL 0 433      53.220  95.590  28.870  1.00  0.00           H
HETATM 3748  C20 CHL 0 433      46.440  95.650  31.730  1.00  0.00           C
HETATM 3749 H201 CHL 0 433      46.450  94.690  31.230  1.00  0.00           H
HETATM 3750  C21 CHL 0 433      45.820  96.680  30.820  1.00  0.00           C
HETATM 3751 H211 CHL 0 433      44.990  96.130  30.380  1.00  0.00           H
HETATM 3752 H212 CHL 0 433      46.490  96.940  30.000  1.00  0.00           H
HETATM 3753 H213 CHL 0 433      45.490  97.620  31.280  1.00  0.00           H
HETATM 3754  C22 CHL 0 433      45.530  95.530  33.040  1.00  0.00           C
HETATM 3755 H221 CHL 0 433      46.070  95.030  33.840  1.00  0.00           H
HETATM 3756 H222 CHL 0 433      45.170  96.530  33.280  1.00  0.00           H
HETATM 3757  C23 CHL 0 433      44.370  94.610  32.580  1.00  0.00           C
HETATM 3758 H231 CHL 0 433      43.850  95.070  31.740  1.00  0.00           H
HETATM 3759 H232 CHL 0 433      44.700  93.590  32.350  1.00  0.00           H
HETATM 3760  C24 CHL 0 433      43.290  94.340  33.630  1.00  0.00           C
HETATM 3761 H241 CHL 0 433      42.480  93.780  33.160  1.00  0.00           H
HETATM 3762 H242 CHL 0 433      43.760  93.650  34.330  1.00  0.00           H
HETATM 3763  C25 CHL 0 433      42.760  95.550  34.430  1.00  0.00           C
HETATM 3764 H251 CHL 0 433      43.620  96.110  34.780  1.00  0.00           H
HETATM 3765  C26 CHL 0 433      41.960  95.060  35.630  1.00  0.00           C
HETATM 3766 H261 CHL 0 433      41.730  95.860  36.330  1.00  0.00           H
HETATM 3767 H262 CHL 0 433      42.490  94.320  36.230  1.00  0.00           H
HETATM 3768 H263 CHL 0 433      41.050  94.510  35.370  1.00  0.00           H
HETATM 3769  C27 CHL 0 433      41.930  96.550  33.630  1.00  0.00           C
HETATM 3770 H271 CHL 0 433      41.640  97.430  34.200  1.00  0.00           H
HETATM 3771 H272 CHL 0 433      41.050  96.080  33.190  1.00  0.00           H
HETATM 3772 H273 CHL 0 433      42.590  97.130  32.980  1.00  0.00           H
HETATM 3773  O1  CHL 0 433      57.110  99.280  28.970  1.00  0.00           O
HETATM 3774  HO1 CHL 0 433      57.450 100.190  29.060  1.00  0.00           H
HETATM 3775  C1  CHL 1 434      65.460  81.460 102.290  1.00  0.00           C
HETATM 3776  H11 CHL 1 434      65.480  80.420 102.620  1.00  0.00           H
HETATM 3777  H12 CHL 1 434      64.980  82.150 102.980  1.00  0.00           H
HETATM 3778  C2  CHL 1 434      67.010  81.810 102.200  1.00  0.00           C
HETATM 3779  H21 CHL 1 434      67.190  82.870 102.020  1.00  0.00           H
HETATM 3780  H22 CHL 1 434      67.510  81.630 103.150  1.00  0.00           H
HETATM 3781  C3  CHL 1 434      67.730  81.130 100.990  1.00  0.00           C
HETATM 3782  H31 CHL 1 434      67.790  80.040 101.010  1.00  0.00           H
HETATM 3783  C4  CHL 1 434      66.950  81.390  99.700  1.00  0.00           C
HETATM 3784  H41 CHL 1 434      66.860  82.460  99.490  1.00  0.00           H
HETATM 3785  H42 CHL 1 434      67.460  81.050  98.800  1.00  0.00           H
HETATM 3786  C5  CHL 1 434      65.470  80.930  99.760  1.00  0.00           C
HETATM 3787  C6  CHL 1 434      65.030  79.980  98.890  1.00  0.00           C
HETATM 3788  H61 CHL 1 434      65.640  79.690  98.040  1.00  0.00           H
HETATM 3789  C7  CHL 1 434      63.570  79.440  98.960  1.00  0.00           C
HETATM 3790  H71 CHL 1 434      63.200  79.410  97.930  1.00  0.00           H
HETATM 3791  H72 CHL 1 434      63.520  78.470  99.470  1.00  0.00           H
HETATM 3792  C8  CHL 1 434      62.610  80.380  99.720  1.00  0.00           C
HETATM 3793  H81 CHL 1 434      62.370  81.250  99.110  1.00  0.00           H
HETATM 3794  C9  CHL 1 434      63.230  80.830 101.120  1.00  0.00           C
HETATM 3795  H91 CHL 1 434      63.420  79.900 101.660  1.00  0.00           H
HETATM 3796  C10 CHL 1 434      64.670  81.510 100.890  1.00  0.00           C
HETATM 3797  C11 CHL 1 434      62.190  81.660 101.990  1.00  0.00           C
HETATM 3798 H111 CHL 1 434      62.610  81.800 102.990  1.00  0.00           H
HETATM 3799 H112 CHL 1 434      62.030  82.680 101.650  1.00  0.00           H
HETATM 3800  C12 CHL 1 434      60.780  80.970 102.130  1.00  0.00           C
HETATM 3801 H121 CHL 1 434      60.870  80.080 102.750  1.00  0.00           H
HETATM 3802 H122 CHL 1 434      60.110  81.660 102.650  1.00  0.00           H
HETATM 3803  C13 CHL 1 434      60.200  80.560 100.700  1.00  0.00           C
HETATM 3804  C14 CHL 1 434      61.230  79.630 100.010  1.00  0.00           C
HETATM 3805 H141 CHL 1 434      61.480  78.800 100.670  1.00  0.00           H
HETATM 3806  C15 CHL 1 434      60.440  79.020  98.770  1.00  0.00           C
HETATM 3807 H151 CHL 1 434      60.460  79.710  97.920  1.00  0.00           H
HETATM 3808 H152 CHL 1 434      60.820  78.070  98.380  1.00  0.00           H
HETATM 3809  C16 CHL 1 434      59.070  78.820  99.460  1.00  0.00           C
HETATM 3810 H161 CHL 1 434      58.360  79.260  98.760  1.00  0.00           H
HETATM 3811 H162 CHL 1 434      58.730  77.790  99.530  1.00  0.00           H
HETATM 3812  C17 CHL 1 434      58.980  79.590 100.780  1.00  0.00           C
HETATM 3813 H171 CHL 1 434      59.080  78.890 101.610  1.00  0.00           H
HETATM 3814  C18 CHL 1 434      59.840  81.890  99.940  1.00  0.00           C
HETATM 3815 H181 CHL 1 434      59.510  81.670  98.930  1.00  0.00           H
HETATM 3816 H182 CHL 1 434      60.730  82.530  99.950  1.00  0.00           H
HETATM 3817 H183 CHL 1 434      59.090  82.470 100.490  1.00  0.00           H
HETATM 3818  C19 CHL 1 434      64.440  83.020 100.640  1.00  0.00           C
HETATM 3819 H191 CHL 1 434      63.910  83.310  99.730  1.00  0.00           H
HETATM 3820 H192 CHL 1 434      65.420  83.500 100.550  1.00  0.00           H
HETATM 3821 H193 CHL 1 434      63.990  83.530 101.490  1.00  0.00           H
HETATM 3822  C20 CHL 1 434      57.560  80.240 100.950  1.00  0.00           C
HETATM 3823 H201 CHL 1 434      57.460  81.000 100.170  1.00  0.00           H
HETATM 3824  C21 CHL 1 434      57.390  81.040 102.270  1.00  0.00           C
HETATM 3825 H211 CHL 1 434      57.550  80.370 103.110  1.00  0.00           H
HETATM 3826 H212 CHL 1 434      56.380  81.380 102.490  1.00  0.00           H
HETATM 3827 H213 CHL 1 434      58.120  81.850 102.340  1.00  0.00           H
HETATM 3828  C22 CHL 1 434      56.370  79.220 100.740  1.00  0.00           C
HETATM 3829 H221 CHL 1 434      56.560  78.600  99.860  1.00  0.00           H
HETATM 3830 H222 CHL 1 434      56.370  78.560 101.600  1.00  0.00           H
HETATM 3831  C23 CHL 1 434      54.830  79.730 100.630  1.00  0.00           C
HETATM 3832 H231 CHL 1 434      54.260  78.830 100.370  1.00  0.00           H
HETATM 3833 H232 CHL 1 434      54.690  80.180 101.620  1.00  0.00           H
HETATM 3834  C24 CHL 1 434      54.600  80.750  99.490  1.00  0.00           C
HETATM 3835 H241 CHL 1 434      55.510  81.360  99.390  1.00  0.00           H
HETATM 3836 H242 CHL 1 434      54.630  80.190  98.550  1.00  0.00           H
HETATM 3837  C25 CHL 1 434      53.410  81.690  99.600  1.00  0.00           C
HETATM 3838 H251 CHL 1 434      52.470  81.150  99.740  1.00  0.00           H
HETATM 3839  C26 CHL 1 434      53.270  82.560  98.310  1.00  0.00           C
HETATM 3840 H261 CHL 1 434      52.450  83.280  98.410  1.00  0.00           H
HETATM 3841 H262 CHL 1 434      53.050  81.900  97.470  1.00  0.00           H
HETATM 3842 H263 CHL 1 434      54.160  83.180  98.170  1.00  0.00           H
HETATM 3843  C27 CHL 1 434      53.400  82.560 100.900  1.00  0.00           C
HETATM 3844 H271 CHL 1 434      54.420  82.710 101.270  1.00  0.00           H
HETATM 3845 H272 CHL 1 434      52.830  82.010 101.640  1.00  0.00           H
HETATM 3846 H273 CHL 1 434      52.970  83.570 100.810  1.00  0.00           H
HETATM 3847  O1  CHL 1 434      69.010  81.660 100.800  1.00  0.00           O
HETATM 3848  HO1 CHL 1 434      69.530  81.350 101.560  1.00  0.00           H
HETATM 3849  C1  CHL 2 435      70.770  99.160  97.110  1.00  0.00           C
HETATM 3850  H11 CHL 2 435      70.350  98.540  96.320  1.00  0.00           H
HETATM 3851  H12 CHL 2 435      70.750  98.640  98.080  1.00  0.00           H
HETATM 3852  C2  CHL 2 435      72.250  99.430  96.700  1.00  0.00           C
HETATM 3853  H21 CHL 2 435      72.680 100.080  97.460  1.00  0.00           H
HETATM 3854  H22 CHL 2 435      72.860  98.520  96.680  1.00  0.00           H
HETATM 3855  C3  CHL 2 435      72.360 100.240  95.330  1.00  0.00           C
HETATM 3856  H31 CHL 2 435      71.950  99.720  94.460  1.00  0.00           H
HETATM 3857  C4  CHL 2 435      71.600 101.490  95.450  1.00  0.00           C
HETATM 3858  H41 CHL 2 435      72.130 102.260  96.010  1.00  0.00           H
HETATM 3859  H42 CHL 2 435      71.600 101.930  94.450  1.00  0.00           H
HETATM 3860  C5  CHL 2 435      70.070 101.320  95.960  1.00  0.00           C
HETATM 3861  C6  CHL 2 435      69.110 101.950  95.250  1.00  0.00           C
HETATM 3862  H61 CHL 2 435      69.360 102.650  94.460  1.00  0.00           H
HETATM 3863  C7  CHL 2 435      67.620 101.700  95.410  1.00  0.00           C
HETATM 3864  H71 CHL 2 435      67.120 102.670  95.290  1.00  0.00           H
HETATM 3865  H72 CHL 2 435      67.380 101.060  94.560  1.00  0.00           H
HETATM 3866  C8  CHL 2 435      67.280 101.020  96.780  1.00  0.00           C
HETATM 3867  H81 CHL 2 435      67.420 101.790  97.540  1.00  0.00           H
HETATM 3868  C9  CHL 2 435      68.290  99.940  97.180  1.00  0.00           C
HETATM 3869  H91 CHL 2 435      68.280  99.170  96.410  1.00  0.00           H
HETATM 3870  C10 CHL 2 435      69.840 100.440  97.210  1.00  0.00           C
HETATM 3871  C11 CHL 2 435      67.930  99.260  98.540  1.00  0.00           C
HETATM 3872 H111 CHL 2 435      68.610  98.410  98.640  1.00  0.00           H
HETATM 3873 H112 CHL 2 435      68.110  99.950  99.360  1.00  0.00           H
HETATM 3874  C12 CHL 2 435      66.500  98.770  98.670  1.00  0.00           C
HETATM 3875 H121 CHL 2 435      66.430  97.850  98.080  1.00  0.00           H
HETATM 3876 H122 CHL 2 435      66.320  98.400  99.680  1.00  0.00           H
HETATM 3877  C13 CHL 2 435      65.460  99.890  98.280  1.00  0.00           C
HETATM 3878  C14 CHL 2 435      65.890 100.480  96.820  1.00  0.00           C
HETATM 3879 H141 CHL 2 435      65.840  99.600  96.170  1.00  0.00           H
HETATM 3880  C15 CHL 2 435      64.700 101.360  96.370  1.00  0.00           C
HETATM 3881 H151 CHL 2 435      64.830 102.320  96.870  1.00  0.00           H
HETATM 3882 H152 CHL 2 435      64.670 101.530  95.290  1.00  0.00           H
HETATM 3883  C16 CHL 2 435      63.420 100.730  97.000  1.00  0.00           C
HETATM 3884 H161 CHL 2 435      62.920 101.490  97.610  1.00  0.00           H
HETATM 3885 H162 CHL 2 435      62.780 100.350  96.200  1.00  0.00           H
HETATM 3886  C17 CHL 2 435      63.990  99.540  97.920  1.00  0.00           C
HETATM 3887 H171 CHL 2 435      64.160  98.630  97.330  1.00  0.00           H
HETATM 3888  C18 CHL 2 435      65.520 101.150  99.350  1.00  0.00           C
HETATM 3889 H181 CHL 2 435      65.370 100.650 100.300  1.00  0.00           H
HETATM 3890 H182 CHL 2 435      64.670 101.830  99.220  1.00  0.00           H
HETATM 3891 H183 CHL 2 435      66.460 101.690  99.420  1.00  0.00           H
HETATM 3892  C19 CHL 2 435      70.180 101.280  98.440  1.00  0.00           C
HETATM 3893 H191 CHL 2 435      71.210 101.640  98.310  1.00  0.00           H
HETATM 3894 H192 CHL 2 435      70.120 100.640  99.320  1.00  0.00           H
HETATM 3895 H193 CHL 2 435      69.490 102.100  98.600  1.00  0.00           H
HETATM 3896  C20 CHL 2 435      63.090  99.220  99.200  1.00  0.00           C
HETATM 3897 H201 CHL 2 435      63.230  99.990  99.960  1.00  0.00           H
HETATM 3898  C21 CHL 2 435      63.560  97.820  99.810  1.00  0.00           C
HETATM 3899 H211 CHL 2 435      63.790  97.090  99.040  1.00  0.00           H
HETATM 3900 H212 CHL 2 435      62.910  97.410 100.590  1.00  0.00           H
HETATM 3901 H213 CHL 2 435      64.540  97.890 100.300  1.00  0.00           H
HETATM 3902  C22 CHL 2 435      61.570  99.320  98.860  1.00  0.00           C
HETATM 3903 H221 CHL 2 435      61.090  99.240  99.840  1.00  0.00           H
HETATM 3904 H222 CHL 2 435      61.270 100.290  98.460  1.00  0.00           H
HETATM 3905  C23 CHL 2 435      61.030  98.260  97.870  1.00  0.00           C
HETATM 3906 H231 CHL 2 435      61.510  98.410  96.900  1.00  0.00           H
HETATM 3907 H232 CHL 2 435      61.450  97.330  98.280  1.00  0.00           H
HETATM 3908  C24 CHL 2 435      59.470  98.290  97.660  1.00  0.00           C
HETATM 3909 H241 CHL 2 435      59.170  97.380  97.130  1.00  0.00           H
HETATM 3910 H242 CHL 2 435      59.040  98.300  98.670  1.00  0.00           H
HETATM 3911  C25 CHL 2 435      58.880  99.490  96.940  1.00  0.00           C
HETATM 3912 H251 CHL 2 435      59.020 100.420  97.490  1.00  0.00           H
HETATM 3913  C26 CHL 2 435      57.400  99.310  96.870  1.00  0.00           C
HETATM 3914 H261 CHL 2 435      57.110  98.390  96.350  1.00  0.00           H
HETATM 3915 H262 CHL 2 435      57.070 100.120  96.220  1.00  0.00           H
HETATM 3916 H263 CHL 2 435      56.830  99.270  97.800  1.00  0.00           H
HETATM 3917  C27 CHL 2 435      59.470  99.680  95.500  1.00  0.00           C
HETATM 3918 H271 CHL 2 435      59.140  98.780  94.980  1.00  0.00           H
HETATM 3919 H272 CHL 2 435      60.560  99.750  95.580  1.00  0.00           H
HETATM 3920 H273 CHL 2 435      59.040 100.530  94.980  1.00  0.00           H
HETATM 3921  O1  CHL 2 435      73.740 100.610  95.080  1.00  0.00           O
HETATM 3922  HO1 CHL 2 435      74.230  99.790  94.890  1.00  0.00           H
HETATM 3923  C1  CHL 3 436      65.320 105.530  60.440  1.00  0.00           C
HETATM 3924  H11 CHL 3 436      65.120 105.160  61.440  1.00  0.00           H
HETATM 3925  H12 CHL 3 436      65.220 106.620  60.350  1.00  0.00           H
HETATM 3926  C2  CHL 3 436      66.800 105.240  60.200  1.00  0.00           C
HETATM 3927  H21 CHL 3 436      67.020 105.730  59.250  1.00  0.00           H
HETATM 3928  H22 CHL 3 436      67.360 105.710  61.020  1.00  0.00           H
HETATM 3929  C3  CHL 3 436      67.210 103.760  60.100  1.00  0.00           C
HETATM 3930  H31 CHL 3 436      67.290 103.300  61.080  1.00  0.00           H
HETATM 3931  C4  CHL 3 436      66.260 102.980  59.210  1.00  0.00           C
HETATM 3932  H41 CHL 3 436      66.450 103.260  58.170  1.00  0.00           H
HETATM 3933  H42 CHL 3 436      66.520 101.920  59.270  1.00  0.00           H
HETATM 3934  C5  CHL 3 436      64.750 103.160  59.440  1.00  0.00           C
HETATM 3935  C6  CHL 3 436      63.870 102.160  59.500  1.00  0.00           C
HETATM 3936  H61 CHL 3 436      64.300 101.160  59.430  1.00  0.00           H
HETATM 3937  C7  CHL 3 436      62.390 102.220  59.850  1.00  0.00           C
HETATM 3938  H71 CHL 3 436      61.780 101.560  59.230  1.00  0.00           H
HETATM 3939  H72 CHL 3 436      62.320 101.780  60.850  1.00  0.00           H
HETATM 3940  C8  CHL 3 436      61.870 103.690  59.670  1.00  0.00           C
HETATM 3941  H81 CHL 3 436      61.730 103.930  58.620  1.00  0.00           H
HETATM 3942  C9  CHL 3 436      62.840 104.730  60.280  1.00  0.00           C
HETATM 3943  H91 CHL 3 436      63.040 104.410  61.300  1.00  0.00           H
HETATM 3944  C10 CHL 3 436      64.270 104.670  59.550  1.00  0.00           C
HETATM 3945  C11 CHL 3 436      62.240 106.170  60.260  1.00  0.00           C
HETATM 3946 H111 CHL 3 436      62.860 106.830  60.880  1.00  0.00           H
HETATM 3947 H112 CHL 3 436      62.180 106.640  59.280  1.00  0.00           H
HETATM 3948  C12 CHL 3 436      60.850 106.240  60.940  1.00  0.00           C
HETATM 3949 H121 CHL 3 436      60.920 105.880  61.970  1.00  0.00           H
HETATM 3950 H122 CHL 3 436      60.520 107.280  61.020  1.00  0.00           H
HETATM 3951  C13 CHL 3 436      59.900 105.310  60.170  1.00  0.00           C
HETATM 3952  C14 CHL 3 436      60.470 103.870  60.330  1.00  0.00           C
HETATM 3953 H141 CHL 3 436      60.580 103.590  61.380  1.00  0.00           H
HETATM 3954  C15 CHL 3 436      59.290 102.890  60.000  1.00  0.00           C
HETATM 3955 H151 CHL 3 436      59.360 102.450  59.000  1.00  0.00           H
HETATM 3956 H152 CHL 3 436      59.160 101.970  60.580  1.00  0.00           H
HETATM 3957  C16 CHL 3 436      57.970 103.720  60.140  1.00  0.00           C
HETATM 3958 H161 CHL 3 436      57.570 103.790  59.130  1.00  0.00           H
HETATM 3959 H162 CHL 3 436      57.190 103.270  60.760  1.00  0.00           H
HETATM 3960  C17 CHL 3 436      58.440 105.060  60.760  1.00  0.00           C
HETATM 3961 H171 CHL 3 436      58.580 104.800  61.810  1.00  0.00           H
HETATM 3962  C18 CHL 3 436      59.770 105.790  58.620  1.00  0.00           C
HETATM 3963 H181 CHL 3 436      60.710 106.010  58.130  1.00  0.00           H
HETATM 3964 H182 CHL 3 436      59.180 106.700  58.500  1.00  0.00           H
HETATM 3965 H183 CHL 3 436      59.170 105.060  58.070  1.00  0.00           H
HETATM 3966  C19 CHL 3 436      64.280 105.270  58.150  1.00  0.00           C
HETATM 3967 H191 CHL 3 436      63.900 106.290  58.010  1.00  0.00           H
HETATM 3968 H192 CHL 3 436      63.710 104.680  57.430  1.00  0.00           H
HETATM 3969 H193 CHL 3 436      65.260 105.320  57.680  1.00  0.00           H
HETATM 3970  C20 CHL 3 436      57.360 106.190  60.540  1.00  0.00           C
HETATM 3971 H201 CHL 3 436      57.340 106.340  59.460  1.00  0.00           H
HETATM 3972  C21 CHL 3 436      57.760 107.570  61.100  1.00  0.00           C
HETATM 3973 H211 CHL 3 436      58.090 107.490  62.130  1.00  0.00           H
HETATM 3974 H212 CHL 3 436      56.830 108.150  61.110  1.00  0.00           H
HETATM 3975 H213 CHL 3 436      58.480 108.020  60.410  1.00  0.00           H
HETATM 3976  C22 CHL 3 436      55.930 105.950  61.020  1.00  0.00           C
HETATM 3977 H221 CHL 3 436      55.330 106.800  60.690  1.00  0.00           H
HETATM 3978 H222 CHL 3 436      55.570 105.010  60.600  1.00  0.00           H
HETATM 3979  C23 CHL 3 436      55.880 105.930  62.610  1.00  0.00           C
HETATM 3980 H231 CHL 3 436      56.790 105.480  63.010  1.00  0.00           H
HETATM 3981 H232 CHL 3 436      55.760 106.950  62.970  1.00  0.00           H
HETATM 3982  C24 CHL 3 436      54.580 105.240  63.030  1.00  0.00           C
HETATM 3983 H241 CHL 3 436      54.480 104.280  62.530  1.00  0.00           H
HETATM 3984 H242 CHL 3 436      54.790 105.120  64.090  1.00  0.00           H
HETATM 3985  C25 CHL 3 436      53.230 105.950  62.950  1.00  0.00           C
HETATM 3986 H251 CHL 3 436      53.160 106.510  62.020  1.00  0.00           H
HETATM 3987  C26 CHL 3 436      52.980 106.930  64.110  1.00  0.00           C
HETATM 3988 H261 CHL 3 436      53.130 106.420  65.060  1.00  0.00           H
HETATM 3989 H262 CHL 3 436      51.940 107.160  64.350  1.00  0.00           H
HETATM 3990 H263 CHL 3 436      53.570 107.840  64.190  1.00  0.00           H
HETATM 3991  C27 CHL 3 436      52.110 104.830  62.810  1.00  0.00           C
HETATM 3992 H271 CHL 3 436      51.100 105.260  62.750  1.00  0.00           H
HETATM 3993 H272 CHL 3 436      51.870 104.190  63.660  1.00  0.00           H
HETATM 3994 H273 CHL 3 436      52.340 104.160  61.980  1.00  0.00           H
HETATM 3995  O1  CHL 3 436      68.420 103.690  59.380  1.00  0.00           O
HETATM 3996  HO1 CHL 3 436      69.150 104.150  59.830  1.00  0.00           H
HETATM 3997  C1  CHL 4 437      51.030  35.570  63.820  1.00  0.00           C
HETATM 3998  H11 CHL 4 437      50.980  35.810  64.880  1.00  0.00           H
HETATM 3999  H12 CHL 4 437      51.370  36.510  63.370  1.00  0.00           H
HETATM 4000  C2  CHL 4 437      52.270  34.660  63.510  1.00  0.00           C
HETATM 4001  H21 CHL 4 437      52.610  34.670  62.470  1.00  0.00           H
HETATM 4002  H22 CHL 4 437      53.050  35.120  64.130  1.00  0.00           H
HETATM 4003  C3  CHL 4 437      51.990  33.210  64.050  1.00  0.00           C
HETATM 4004  H31 CHL 4 437      51.850  33.200  65.140  1.00  0.00           H
HETATM 4005  C4  CHL 4 437      50.750  32.680  63.280  1.00  0.00           C
HETATM 4006  H41 CHL 4 437      50.960  32.470  62.230  1.00  0.00           H
HETATM 4007  H42 CHL 4 437      50.590  31.720  63.780  1.00  0.00           H
HETATM 4008  C5  CHL 4 437      49.530  33.620  63.380  1.00  0.00           C
HETATM 4009  C6  CHL 4 437      48.350  33.030  63.470  1.00  0.00           C
HETATM 4010  H61 CHL 4 437      48.280  31.950  63.450  1.00  0.00           H
HETATM 4011  C7  CHL 4 437      47.070  33.750  63.660  1.00  0.00           C
HETATM 4012  H71 CHL 4 437      46.310  33.410  62.950  1.00  0.00           H
HETATM 4013  H72 CHL 4 437      46.680  33.550  64.660  1.00  0.00           H
HETATM 4014  C8  CHL 4 437      47.150  35.280  63.370  1.00  0.00           C
HETATM 4015  H81 CHL 4 437      46.990  35.460  62.310  1.00  0.00           H
HETATM 4016  C9  CHL 4 437      48.500  35.870  63.800  1.00  0.00           C
HETATM 4017  H91 CHL 4 437      48.480  35.730  64.880  1.00  0.00           H
HETATM 4018  C10 CHL 4 437      49.720  35.110  63.170  1.00  0.00           C
HETATM 4019  C11 CHL 4 437      48.630  37.400  63.640  1.00  0.00           C
HETATM 4020 H111 CHL 4 437      49.540  37.750  64.130  1.00  0.00           H
HETATM 4021 H112 CHL 4 437      48.810  37.760  62.620  1.00  0.00           H
HETATM 4022  C12 CHL 4 437      47.330  38.160  64.150  1.00  0.00           C
HETATM 4023 H121 CHL 4 437      47.310  38.180  65.240  1.00  0.00           H
HETATM 4024 H122 CHL 4 437      47.370  39.220  63.890  1.00  0.00           H
HETATM 4025  C13 CHL 4 437      45.980  37.610  63.540  1.00  0.00           C
HETATM 4026  C14 CHL 4 437      45.960  36.100  63.940  1.00  0.00           C
HETATM 4027 H141 CHL 4 437      46.110  36.040  65.020  1.00  0.00           H
HETATM 4028  C15 CHL 4 437      44.520  35.670  63.460  1.00  0.00           C
HETATM 4029 H151 CHL 4 437      44.530  35.690  62.370  1.00  0.00           H
HETATM 4030 H152 CHL 4 437      44.270  34.670  63.840  1.00  0.00           H
HETATM 4031  C16 CHL 4 437      43.630  36.860  63.960  1.00  0.00           C
HETATM 4032 H161 CHL 4 437      42.830  37.100  63.260  1.00  0.00           H
HETATM 4033 H162 CHL 4 437      43.130  36.570  64.890  1.00  0.00           H
HETATM 4034  C17 CHL 4 437      44.610  38.080  64.170  1.00  0.00           C
HETATM 4035 H171 CHL 4 437      44.860  38.270  65.220  1.00  0.00           H
HETATM 4036  C18 CHL 4 437      45.950  37.940  62.050  1.00  0.00           C
HETATM 4037 H181 CHL 4 437      45.070  37.510  61.560  1.00  0.00           H
HETATM 4038 H182 CHL 4 437      46.800  37.490  61.530  1.00  0.00           H
HETATM 4039 H183 CHL 4 437      46.040  39.000  61.810  1.00  0.00           H
HETATM 4040  C19 CHL 4 437      49.760  35.340  61.640  1.00  0.00           C
HETATM 4041 H191 CHL 4 437      50.240  36.290  61.430  1.00  0.00           H
HETATM 4042 H192 CHL 4 437      48.750  35.240  61.220  1.00  0.00           H
HETATM 4043 H193 CHL 4 437      50.410  34.620  61.140  1.00  0.00           H
HETATM 4044  C20 CHL 4 437      43.940  39.430  63.810  1.00  0.00           C
HETATM 4045 H201 CHL 4 437      43.570  39.380  62.780  1.00  0.00           H
HETATM 4046  C21 CHL 4 437      44.840  40.620  64.050  1.00  0.00           C
HETATM 4047 H211 CHL 4 437      45.410  41.000  63.200  1.00  0.00           H
HETATM 4048 H212 CHL 4 437      45.580  40.410  64.820  1.00  0.00           H
HETATM 4049 H213 CHL 4 437      44.240  41.460  64.420  1.00  0.00           H
HETATM 4050  C22 CHL 4 437      42.750  39.580  64.740  1.00  0.00           C
HETATM 4051 H221 CHL 4 437      42.090  38.720  64.900  1.00  0.00           H
HETATM 4052 H222 CHL 4 437      43.010  39.810  65.780  1.00  0.00           H
HETATM 4053  C23 CHL 4 437      41.770  40.680  64.180  1.00  0.00           C
HETATM 4054 H231 CHL 4 437      42.310  41.540  63.800  1.00  0.00           H
HETATM 4055 H232 CHL 4 437      41.270  40.260  63.300  1.00  0.00           H
HETATM 4056  C24 CHL 4 437      40.670  41.120  65.160  1.00  0.00           C
HETATM 4057 H241 CHL 4 437      40.020  40.290  65.420  1.00  0.00           H
HETATM 4058 H242 CHL 4 437      41.170  41.470  66.060  1.00  0.00           H
HETATM 4059  C25 CHL 4 437      39.730  42.220  64.580  1.00  0.00           C
HETATM 4060 H251 CHL 4 437      39.590  42.030  63.520  1.00  0.00           H
HETATM 4061  C26 CHL 4 437      40.280  43.690  64.900  1.00  0.00           C
HETATM 4062 H261 CHL 4 437      40.440  43.810  65.970  1.00  0.00           H
HETATM 4063 H262 CHL 4 437      39.650  44.450  64.430  1.00  0.00           H
HETATM 4064 H263 CHL 4 437      41.310  43.830  64.550  1.00  0.00           H
HETATM 4065  C27 CHL 4 437      38.350  42.050  65.350  1.00  0.00           C
HETATM 4066 H271 CHL 4 437      38.020  41.010  65.330  1.00  0.00           H
HETATM 4067 H272 CHL 4 437      37.690  42.770  64.860  1.00  0.00           H
HETATM 4068 H273 CHL 4 437      38.410  42.270  66.420  1.00  0.00           H
HETATM 4069  O1  CHL 4 437      53.150  32.360  63.940  1.00  0.00           O
HETATM 4070  HO1 CHL 4 437      53.790  33.000  64.310  1.00  0.00           H
HETATM 4071  C1  CHL 5 438      57.150  38.930  74.920  1.00  0.00           C
HETATM 4072  H11 CHL 5 438      56.620  39.060  73.970  1.00  0.00           H
HETATM 4073  H12 CHL 5 438      56.750  38.020  75.370  1.00  0.00           H
HETATM 4074  C2  CHL 5 438      58.640  38.760  74.660  1.00  0.00           C
HETATM 4075  H21 CHL 5 438      59.200  38.310  75.480  1.00  0.00           H
HETATM 4076  H22 CHL 5 438      58.840  38.000  73.900  1.00  0.00           H
HETATM 4077  C3  CHL 5 438      59.340  40.010  74.120  1.00  0.00           C
HETATM 4078  H31 CHL 5 438      58.890  40.200  73.140  1.00  0.00           H
HETATM 4079  C4  CHL 5 438      59.010  41.260  75.010  1.00  0.00           C
HETATM 4080  H41 CHL 5 438      59.480  41.070  75.970  1.00  0.00           H
HETATM 4081  H42 CHL 5 438      59.450  42.170  74.590  1.00  0.00           H
HETATM 4082  C5  CHL 5 438      57.460  41.370  75.160  1.00  0.00           C
HETATM 4083  C6  CHL 5 438      56.890  42.430  74.680  1.00  0.00           C
HETATM 4084  H61 CHL 5 438      57.460  43.250  74.250  1.00  0.00           H
HETATM 4085  C7  CHL 5 438      55.410  42.750  74.870  1.00  0.00           C
HETATM 4086  H71 CHL 5 438      55.180  43.760  75.210  1.00  0.00           H
HETATM 4087  H72 CHL 5 438      54.910  42.560  73.920  1.00  0.00           H
HETATM 4088  C8  CHL 5 438      54.730  41.830  75.980  1.00  0.00           C
HETATM 4089  H81 CHL 5 438      55.020  42.010  77.010  1.00  0.00           H
HETATM 4090  C9  CHL 5 438      55.150  40.350  75.740  1.00  0.00           C
HETATM 4091  H91 CHL 5 438      54.860  40.120  74.710  1.00  0.00           H
HETATM 4092  C10 CHL 5 438      56.730  40.150  75.770  1.00  0.00           C
HETATM 4093  C11 CHL 5 438      54.360  39.250  76.570  1.00  0.00           C
HETATM 4094 H111 CHL 5 438      54.690  38.300  76.150  1.00  0.00           H
HETATM 4095 H112 CHL 5 438      54.520  39.240  77.650  1.00  0.00           H
HETATM 4096  C12 CHL 5 438      52.830  39.460  76.470  1.00  0.00           C
HETATM 4097 H121 CHL 5 438      52.530  39.340  75.430  1.00  0.00           H
HETATM 4098 H122 CHL 5 438      52.280  38.750  77.090  1.00  0.00           H
HETATM 4099  C13 CHL 5 438      52.390  40.940  76.770  1.00  0.00           C
HETATM 4100  C14 CHL 5 438      53.220  41.870  75.820  1.00  0.00           C
HETATM 4101 H141 CHL 5 438      53.140  41.510  74.790  1.00  0.00           H
HETATM 4102  C15 CHL 5 438      52.600  43.310  75.810  1.00  0.00           C
HETATM 4103 H151 CHL 5 438      52.930  43.970  76.620  1.00  0.00           H
HETATM 4104 H152 CHL 5 438      52.680  43.720  74.800  1.00  0.00           H
HETATM 4105  C16 CHL 5 438      51.140  42.900  75.990  1.00  0.00           C
HETATM 4106 H161 CHL 5 438      50.690  43.380  76.860  1.00  0.00           H
HETATM 4107 H162 CHL 5 438      50.580  43.280  75.120  1.00  0.00           H
HETATM 4108  C17 CHL 5 438      50.920  41.360  76.290  1.00  0.00           C
HETATM 4109 H171 CHL 5 438      50.750  40.780  75.380  1.00  0.00           H
HETATM 4110  C18 CHL 5 438      52.580  41.190  78.280  1.00  0.00           C
HETATM 4111 H181 CHL 5 438      53.620  41.340  78.570  1.00  0.00           H
HETATM 4112 H182 CHL 5 438      52.260  40.390  78.940  1.00  0.00           H
HETATM 4113 H183 CHL 5 438      51.970  42.040  78.600  1.00  0.00           H
HETATM 4114  C19 CHL 5 438      57.220  39.900  77.210  1.00  0.00           C
HETATM 4115 H191 CHL 5 438      56.700  39.080  77.700  1.00  0.00           H
HETATM 4116 H192 CHL 5 438      57.060  40.870  77.700  1.00  0.00           H
HETATM 4117 H193 CHL 5 438      58.290  39.700  77.250  1.00  0.00           H
HETATM 4118  C20 CHL 5 438      49.710  41.000  77.240  1.00  0.00           C
HETATM 4119 H201 CHL 5 438      49.890  41.450  78.220  1.00  0.00           H
HETATM 4120  C21 CHL 5 438      49.630  39.520  77.710  1.00  0.00           C
HETATM 4121 H211 CHL 5 438      49.530  38.920  76.810  1.00  0.00           H
HETATM 4122 H212 CHL 5 438      48.720  39.460  78.330  1.00  0.00           H
HETATM 4123 H213 CHL 5 438      50.390  39.100  78.370  1.00  0.00           H
HETATM 4124  C22 CHL 5 438      48.390  41.700  76.650  1.00  0.00           C
HETATM 4125 H221 CHL 5 438      48.630  42.720  76.370  1.00  0.00           H
HETATM 4126 H222 CHL 5 438      47.980  41.160  75.790  1.00  0.00           H
HETATM 4127  C23 CHL 5 438      47.230  41.850  77.700  1.00  0.00           C
HETATM 4128 H231 CHL 5 438      47.070  40.990  78.340  1.00  0.00           H
HETATM 4129 H232 CHL 5 438      47.410  42.710  78.350  1.00  0.00           H
HETATM 4130  C24 CHL 5 438      45.910  42.150  76.990  1.00  0.00           C
HETATM 4131 H241 CHL 5 438      46.110  42.900  76.220  1.00  0.00           H
HETATM 4132 H242 CHL 5 438      45.760  41.220  76.430  1.00  0.00           H
HETATM 4133  C25 CHL 5 438      44.540  42.450  77.650  1.00  0.00           C
HETATM 4134 H251 CHL 5 438      44.660  43.410  78.160  1.00  0.00           H
HETATM 4135  C26 CHL 5 438      44.080  41.330  78.620  1.00  0.00           C
HETATM 4136 H261 CHL 5 438      43.950  40.420  78.030  1.00  0.00           H
HETATM 4137 H262 CHL 5 438      43.100  41.620  79.010  1.00  0.00           H
HETATM 4138 H263 CHL 5 438      44.770  41.080  79.430  1.00  0.00           H
HETATM 4139  C27 CHL 5 438      43.510  42.790  76.540  1.00  0.00           C
HETATM 4140 H271 CHL 5 438      43.420  41.910  75.910  1.00  0.00           H
HETATM 4141 H272 CHL 5 438      43.980  43.600  75.970  1.00  0.00           H
HETATM 4142 H273 CHL 5 438      42.530  43.050  76.950  1.00  0.00           H
HETATM 4143  O1  CHL 5 438      60.710  39.730  73.950  1.00  0.00           O
HETATM 4144  HO1 CHL 5 438      60.940  40.420  73.300  1.00  0.00           H
HETATM 4145  C1  CHL 6 439      47.230  76.740  24.180  1.00  0.00           C
HETATM 4146  H11 CHL 6 439      46.450  76.520  23.440  1.00  0.00           H
HETATM 4147  H12 CHL 6 439      47.280  75.920  24.890  1.00  0.00           H
HETATM 4148  C2  CHL 6 439      48.640  76.920  23.550  1.00  0.00           C
HETATM 4149  H21 CHL 6 439      49.350  77.220  24.320  1.00  0.00           H
HETATM 4150  H22 CHL 6 439      49.010  76.000  23.100  1.00  0.00           H
HETATM 4151  C3  CHL 6 439      48.530  78.110  22.560  1.00  0.00           C
HETATM 4152  H31 CHL 6 439      47.650  77.890  21.950  1.00  0.00           H
HETATM 4153  C4  CHL 6 439      48.210  79.430  23.220  1.00  0.00           C
HETATM 4154  H41 CHL 6 439      48.940  79.850  23.900  1.00  0.00           H
HETATM 4155  H42 CHL 6 439      48.200  80.240  22.490  1.00  0.00           H
HETATM 4156  C5  CHL 6 439      46.980  79.330  24.090  1.00  0.00           C
HETATM 4157  C6  CHL 6 439      46.100  80.330  24.140  1.00  0.00           C
HETATM 4158  H61 CHL 6 439      46.280  81.180  23.490  1.00  0.00           H
HETATM 4159  C7  CHL 6 439      44.770  80.300  24.950  1.00  0.00           C
HETATM 4160  H71 CHL 6 439      44.630  81.290  25.380  1.00  0.00           H
HETATM 4161  H72 CHL 6 439      43.960  80.130  24.240  1.00  0.00           H
HETATM 4162  C8  CHL 6 439      44.750  79.310  26.120  1.00  0.00           C
HETATM 4163  H81 CHL 6 439      45.330  79.760  26.930  1.00  0.00           H
HETATM 4164  C9  CHL 6 439      45.300  77.910  25.600  1.00  0.00           C
HETATM 4165  H91 CHL 6 439      44.670  77.520  24.800  1.00  0.00           H
HETATM 4166  C10 CHL 6 439      46.780  78.080  25.020  1.00  0.00           C
HETATM 4167  C11 CHL 6 439      45.170  76.790  26.650  1.00  0.00           C
HETATM 4168 H111 CHL 6 439      45.420  75.850  26.150  1.00  0.00           H
HETATM 4169 H112 CHL 6 439      45.800  76.950  27.530  1.00  0.00           H
HETATM 4170  C12 CHL 6 439      43.670  76.760  27.220  1.00  0.00           C
HETATM 4171 H121 CHL 6 439      43.030  76.510  26.370  1.00  0.00           H
HETATM 4172 H122 CHL 6 439      43.560  75.960  27.960  1.00  0.00           H
HETATM 4173  C13 CHL 6 439      43.030  78.070  27.730  1.00  0.00           C
HETATM 4174  C14 CHL 6 439      43.280  79.100  26.580  1.00  0.00           C
HETATM 4175 H141 CHL 6 439      42.800  78.670  25.700  1.00  0.00           H
HETATM 4176  C15 CHL 6 439      42.410  80.260  26.870  1.00  0.00           C
HETATM 4177 H151 CHL 6 439      42.960  80.960  27.500  1.00  0.00           H
HETATM 4178 H152 CHL 6 439      42.150  80.860  25.990  1.00  0.00           H
HETATM 4179  C16 CHL 6 439      41.150  79.660  27.530  1.00  0.00           C
HETATM 4180 H161 CHL 6 439      40.990  80.280  28.420  1.00  0.00           H
HETATM 4181 H162 CHL 6 439      40.300  79.780  26.860  1.00  0.00           H
HETATM 4182  C17 CHL 6 439      41.450  78.130  27.910  1.00  0.00           C
HETATM 4183 H171 CHL 6 439      40.990  77.450  27.190  1.00  0.00           H
HETATM 4184  C18 CHL 6 439      43.620  78.550  29.100  1.00  0.00           C
HETATM 4185 H181 CHL 6 439      43.680  77.670  29.750  1.00  0.00           H
HETATM 4186 H182 CHL 6 439      42.960  79.270  29.590  1.00  0.00           H
HETATM 4187 H183 CHL 6 439      44.670  78.850  29.140  1.00  0.00           H
HETATM 4188  C19 CHL 6 439      47.830  78.340  26.160  1.00  0.00           C
HETATM 4189 H191 CHL 6 439      48.020  77.550  26.890  1.00  0.00           H
HETATM 4190 H192 CHL 6 439      47.500  79.200  26.740  1.00  0.00           H
HETATM 4191 H193 CHL 6 439      48.820  78.620  25.810  1.00  0.00           H
HETATM 4192  C20 CHL 6 439      40.770  77.740  29.320  1.00  0.00           C
HETATM 4193 H201 CHL 6 439      41.190  78.440  30.050  1.00  0.00           H
HETATM 4194  C21 CHL 6 439      41.180  76.330  29.660  1.00  0.00           C
HETATM 4195 H211 CHL 6 439      40.570  75.670  29.040  1.00  0.00           H
HETATM 4196 H212 CHL 6 439      40.870  76.160  30.690  1.00  0.00           H
HETATM 4197 H213 CHL 6 439      42.250  76.120  29.560  1.00  0.00           H
HETATM 4198  C22 CHL 6 439      39.240  77.880  29.160  1.00  0.00           C
HETATM 4199 H221 CHL 6 439      39.000  78.900  28.840  1.00  0.00           H
HETATM 4200 H222 CHL 6 439      38.930  77.170  28.390  1.00  0.00           H
HETATM 4201  C23 CHL 6 439      38.590  77.510  30.550  1.00  0.00           C
HETATM 4202 H231 CHL 6 439      38.730  76.450  30.740  1.00  0.00           H
HETATM 4203 H232 CHL 6 439      39.100  78.050  31.360  1.00  0.00           H
HETATM 4204  C24 CHL 6 439      37.040  77.820  30.600  1.00  0.00           C
HETATM 4205 H241 CHL 6 439      36.620  77.170  29.830  1.00  0.00           H
HETATM 4206 H242 CHL 6 439      36.700  77.470  31.580  1.00  0.00           H
HETATM 4207  C25 CHL 6 439      36.600  79.300  30.240  1.00  0.00           C
HETATM 4208 H251 CHL 6 439      37.190  79.630  29.380  1.00  0.00           H
HETATM 4209  C26 CHL 6 439      36.890  80.200  31.510  1.00  0.00           C
HETATM 4210 H261 CHL 6 439      36.560  79.810  32.470  1.00  0.00           H
HETATM 4211 H262 CHL 6 439      36.470  81.200  31.440  1.00  0.00           H
HETATM 4212 H263 CHL 6 439      37.980  80.220  31.610  1.00  0.00           H
HETATM 4213  C27 CHL 6 439      35.080  79.220  30.080  1.00  0.00           C
HETATM 4214 H271 CHL 6 439      34.520  78.880  30.950  1.00  0.00           H
HETATM 4215 H272 CHL 6 439      34.820  78.640  29.190  1.00  0.00           H
HETATM 4216 H273 CHL 6 439      34.740  80.250  29.980  1.00  0.00           H
HETATM 4217  O1  CHL 6 439      49.780  78.190  21.840  1.00  0.00           O
HETATM 4218  HO1 CHL 6 439      50.080  79.100  22.030  1.00  0.00           H
HETATM 4219  C1  CHL 7 440      58.040  42.210 105.810  1.00  0.00           C
HETATM 4220  H11 CHL 7 440      57.800  41.590 104.950  1.00  0.00           H
HETATM 4221  H12 CHL 7 440      57.390  41.880 106.630  1.00  0.00           H
HETATM 4222  C2  CHL 7 440      59.560  41.900 106.170  1.00  0.00           C
HETATM 4223  H21 CHL 7 440      59.730  42.450 107.100  1.00  0.00           H
HETATM 4224  H22 CHL 7 440      59.700  40.830 106.320  1.00  0.00           H
HETATM 4225  C3  CHL 7 440      60.520  42.390 105.030  1.00  0.00           C
HETATM 4226  H31 CHL 7 440      60.320  41.800 104.130  1.00  0.00           H
HETATM 4227  C4  CHL 7 440      60.250  43.860 104.700  1.00  0.00           C
HETATM 4228  H41 CHL 7 440      60.570  44.570 105.470  1.00  0.00           H
HETATM 4229  H42 CHL 7 440      60.840  44.070 103.800  1.00  0.00           H
HETATM 4230  C5  CHL 7 440      58.830  44.270 104.410  1.00  0.00           C
HETATM 4231  C6  CHL 7 440      58.490  45.080 103.430  1.00  0.00           C
HETATM 4232  H61 CHL 7 440      59.240  45.470 102.740  1.00  0.00           H
HETATM 4233  C7  CHL 7 440      57.090  45.520 103.090  1.00  0.00           C
HETATM 4234  H71 CHL 7 440      57.120  46.590 102.860  1.00  0.00           H
HETATM 4235  H72 CHL 7 440      56.820  45.040 102.150  1.00  0.00           H
HETATM 4236  C8  CHL 7 440      56.010  45.200 104.140  1.00  0.00           C
HETATM 4237  H81 CHL 7 440      56.110  45.980 104.900  1.00  0.00           H
HETATM 4238  C9  CHL 7 440      56.240  43.780 104.890  1.00  0.00           C
HETATM 4239  H91 CHL 7 440      56.220  43.020 104.110  1.00  0.00           H
HETATM 4240  C10 CHL 7 440      57.760  43.730 105.480  1.00  0.00           C
HETATM 4241  C11 CHL 7 440      55.090  43.470 105.930  1.00  0.00           C
HETATM 4242 H111 CHL 7 440      55.220  42.530 106.460  1.00  0.00           H
HETATM 4243 H112 CHL 7 440      55.140  44.220 106.730  1.00  0.00           H
HETATM 4244  C12 CHL 7 440      53.690  43.650 105.390  1.00  0.00           C
HETATM 4245 H121 CHL 7 440      53.580  42.830 104.670  1.00  0.00           H
HETATM 4246 H122 CHL 7 440      52.960  43.360 106.150  1.00  0.00           H
HETATM 4247  C13 CHL 7 440      53.400  45.120 104.750  1.00  0.00           C
HETATM 4248  C14 CHL 7 440      54.510  45.200 103.650  1.00  0.00           C
HETATM 4249 H141 CHL 7 440      54.540  44.250 103.110  1.00  0.00           H
HETATM 4250  C15 CHL 7 440      54.020  46.200 102.650  1.00  0.00           C
HETATM 4251 H151 CHL 7 440      54.460  47.160 102.950  1.00  0.00           H
HETATM 4252 H152 CHL 7 440      54.450  45.930 101.680  1.00  0.00           H
HETATM 4253  C16 CHL 7 440      52.470  46.190 102.740  1.00  0.00           C
HETATM 4254 H161 CHL 7 440      52.170  47.200 103.000  1.00  0.00           H
HETATM 4255 H162 CHL 7 440      52.080  45.920 101.750  1.00  0.00           H
HETATM 4256  C17 CHL 7 440      52.100  45.120 103.810  1.00  0.00           C
HETATM 4257 H171 CHL 7 440      52.030  44.160 103.280  1.00  0.00           H
HETATM 4258  C18 CHL 7 440      53.400  46.270 105.730  1.00  0.00           C
HETATM 4259 H181 CHL 7 440      52.470  46.400 106.290  1.00  0.00           H
HETATM 4260 H182 CHL 7 440      53.500  47.220 105.210  1.00  0.00           H
HETATM 4261 H183 CHL 7 440      54.310  46.260 106.330  1.00  0.00           H
HETATM 4262  C19 CHL 7 440      57.810  44.630 106.760  1.00  0.00           C
HETATM 4263 H191 CHL 7 440      58.820  44.910 107.070  1.00  0.00           H
HETATM 4264 H192 CHL 7 440      57.390  44.130 107.630  1.00  0.00           H
HETATM 4265 H193 CHL 7 440      57.350  45.610 106.610  1.00  0.00           H
HETATM 4266  C20 CHL 7 440      50.740  45.450 104.460  1.00  0.00           C
HETATM 4267 H201 CHL 7 440      50.720  46.400 105.000  1.00  0.00           H
HETATM 4268  C21 CHL 7 440      50.370  44.610 105.690  1.00  0.00           C
HETATM 4269 H211 CHL 7 440      50.160  43.610 105.300  1.00  0.00           H
HETATM 4270 H212 CHL 7 440      49.390  44.840 106.100  1.00  0.00           H
HETATM 4271 H213 CHL 7 440      51.080  44.520 106.520  1.00  0.00           H
HETATM 4272  C22 CHL 7 440      49.680  45.460 103.320  1.00  0.00           C
HETATM 4273 H221 CHL 7 440      50.000  46.170 102.560  1.00  0.00           H
HETATM 4274 H222 CHL 7 440      49.500  44.460 102.910  1.00  0.00           H
HETATM 4275  C23 CHL 7 440      48.230  45.860 103.810  1.00  0.00           C
HETATM 4276 H231 CHL 7 440      47.580  45.970 102.940  1.00  0.00           H
HETATM 4277 H232 CHL 7 440      47.830  45.100 104.480  1.00  0.00           H
HETATM 4278  C24 CHL 7 440      48.090  47.230 104.450  1.00  0.00           C
HETATM 4279 H241 CHL 7 440      48.830  47.420 105.240  1.00  0.00           H
HETATM 4280 H242 CHL 7 440      48.300  48.020 103.730  1.00  0.00           H
HETATM 4281  C25 CHL 7 440      46.680  47.520 105.120  1.00  0.00           C
HETATM 4282 H251 CHL 7 440      45.970  47.340 104.310  1.00  0.00           H
HETATM 4283  C26 CHL 7 440      46.620  49.020 105.510  1.00  0.00           C
HETATM 4284 H261 CHL 7 440      47.560  49.560 105.370  1.00  0.00           H
HETATM 4285 H262 CHL 7 440      46.460  49.150 106.580  1.00  0.00           H
HETATM 4286 H263 CHL 7 440      45.780  49.550 105.070  1.00  0.00           H
HETATM 4287  C27 CHL 7 440      46.210  46.590 106.280  1.00  0.00           C
HETATM 4288 H271 CHL 7 440      45.140  46.760 106.470  1.00  0.00           H
HETATM 4289 H272 CHL 7 440      46.810  46.830 107.160  1.00  0.00           H
HETATM 4290 H273 CHL 7 440      46.330  45.540 106.040  1.00  0.00           H
HETATM 4291  O1  CHL 7 440      61.880  42.230 105.540  1.00  0.00           O
HETATM 4292  HO1 CHL 7 440      62.020  41.270 105.400  1.00  0.00           H
HETATM 4293  C1  CHL 8 441      58.050  42.850 100.120  1.00  0.00           C
HETATM 4294  H11 CHL 8 441      58.030  43.600 100.910  1.00  0.00           H
HETATM 4295  H12 CHL 8 441      57.860  43.370  99.180  1.00  0.00           H
HETATM 4296  C2  CHL 8 441      59.560  42.520 100.100  1.00  0.00           C
HETATM 4297  H21 CHL 8 441      59.830  41.800  99.320  1.00  0.00           H
HETATM 4298  H22 CHL 8 441      60.070  43.480  99.980  1.00  0.00           H
HETATM 4299  C3  CHL 8 441      59.960  41.770 101.420  1.00  0.00           C
HETATM 4300  H31 CHL 8 441      59.680  42.460 102.230  1.00  0.00           H
HETATM 4301  C4  CHL 8 441      59.010  40.530 101.580  1.00  0.00           C
HETATM 4302  H41 CHL 8 441      59.240  39.660 100.960  1.00  0.00           H
HETATM 4303  H42 CHL 8 441      59.280  40.200 102.580  1.00  0.00           H
HETATM 4304  C5  CHL 8 441      57.530  40.800 101.380  1.00  0.00           C
HETATM 4305  C6  CHL 8 441      56.650  40.240 102.250  1.00  0.00           C
HETATM 4306  H61 CHL 8 441      57.040  39.880 103.200  1.00  0.00           H
HETATM 4307  C7  CHL 8 441      55.140  40.330 102.260  1.00  0.00           C
HETATM 4308  H71 CHL 8 441      54.780  39.310 102.410  1.00  0.00           H
HETATM 4309  H72 CHL 8 441      54.810  40.870 103.150  1.00  0.00           H
HETATM 4310  C8  CHL 8 441      54.610  41.030 101.020  1.00  0.00           C
HETATM 4311  H81 CHL 8 441      54.400  40.240 100.280  1.00  0.00           H
HETATM 4312  C9  CHL 8 441      55.600  42.250 100.530  1.00  0.00           C
HETATM 4313  H91 CHL 8 441      55.710  42.960 101.350  1.00  0.00           H
HETATM 4314  C10 CHL 8 441      57.060  41.630 100.200  1.00  0.00           C
HETATM 4315  C11 CHL 8 441      55.050  43.060  99.320  1.00  0.00           C
HETATM 4316 H111 CHL 8 441      55.700  43.910  99.110  1.00  0.00           H
HETATM 4317 H112 CHL 8 441      55.110  42.380  98.470  1.00  0.00           H
HETATM 4318  C12 CHL 8 441      53.550  43.540  99.530  1.00  0.00           C
HETATM 4319 H121 CHL 8 441      53.440  44.320 100.290  1.00  0.00           H
HETATM 4320 H122 CHL 8 441      53.240  43.960  98.570  1.00  0.00           H
HETATM 4321  C13 CHL 8 441      52.650  42.350  99.940  1.00  0.00           C
HETATM 4322  C14 CHL 8 441      53.180  41.660 101.230  1.00  0.00           C
HETATM 4323 H141 CHL 8 441      53.310  42.390 102.030  1.00  0.00           H
HETATM 4324  C15 CHL 8 441      51.990  40.760 101.690  1.00  0.00           C
HETATM 4325 H151 CHL 8 441      51.880  39.790 101.200  1.00  0.00           H
HETATM 4326 H152 CHL 8 441      52.030  40.630 102.780  1.00  0.00           H
HETATM 4327  C16 CHL 8 441      50.800  41.700 101.500  1.00  0.00           C
HETATM 4328 H161 CHL 8 441      50.010  40.990 101.250  1.00  0.00           H
HETATM 4329 H162 CHL 8 441      50.480  42.170 102.430  1.00  0.00           H
HETATM 4330  C17 CHL 8 441      51.190  42.750 100.440  1.00  0.00           C
HETATM 4331 H171 CHL 8 441      51.410  43.670 100.990  1.00  0.00           H
HETATM 4332  C18 CHL 8 441      52.440  41.330  98.740  1.00  0.00           C
HETATM 4333 H181 CHL 8 441      53.330  40.730  98.530  1.00  0.00           H
HETATM 4334 H182 CHL 8 441      52.090  41.750  97.800  1.00  0.00           H
HETATM 4335 H183 CHL 8 441      51.720  40.610  99.130  1.00  0.00           H
HETATM 4336  C19 CHL 8 441      57.150  40.730  98.910  1.00  0.00           C
HETATM 4337 H191 CHL 8 441      56.420  39.930  98.960  1.00  0.00           H
HETATM 4338 H192 CHL 8 441      58.090  40.180  98.790  1.00  0.00           H
HETATM 4339 H193 CHL 8 441      56.940  41.240  97.970  1.00  0.00           H
HETATM 4340  C20 CHL 8 441      50.080  43.110  99.400  1.00  0.00           C
HETATM 4341 H201 CHL 8 441      49.900  42.160  98.890  1.00  0.00           H
HETATM 4342  C21 CHL 8 441      50.510  44.260  98.380  1.00  0.00           C
HETATM 4343 H211 CHL 8 441      51.310  44.080  97.650  1.00  0.00           H
HETATM 4344 H212 CHL 8 441      50.600  45.190  98.950  1.00  0.00           H
HETATM 4345 H213 CHL 8 441      49.690  44.360  97.670  1.00  0.00           H
HETATM 4346  C22 CHL 8 441      48.800  43.520 100.070  1.00  0.00           C
HETATM 4347 H221 CHL 8 441      48.690  42.940 100.990  1.00  0.00           H
HETATM 4348 H222 CHL 8 441      48.870  44.600 100.250  1.00  0.00           H
HETATM 4349  C23 CHL 8 441      47.450  43.290  99.320  1.00  0.00           C
HETATM 4350 H231 CHL 8 441      47.450  43.610  98.280  1.00  0.00           H
HETATM 4351 H232 CHL 8 441      47.210  42.240  99.180  1.00  0.00           H
HETATM 4352  C24 CHL 8 441      46.300  44.000 100.000  1.00  0.00           C
HETATM 4353 H241 CHL 8 441      46.560  45.060 100.110  1.00  0.00           H
HETATM 4354 H242 CHL 8 441      45.380  43.950  99.410  1.00  0.00           H
HETATM 4355  C25 CHL 8 441      46.010  43.500 101.490  1.00  0.00           C
HETATM 4356 H251 CHL 8 441      46.930  43.720 102.040  1.00  0.00           H
HETATM 4357  C26 CHL 8 441      45.670  42.030 101.660  1.00  0.00           C
HETATM 4358 H261 CHL 8 441      46.470  41.490 101.150  1.00  0.00           H
HETATM 4359 H262 CHL 8 441      44.750  41.800 101.120  1.00  0.00           H
HETATM 4360 H263 CHL 8 441      45.560  41.790 102.720  1.00  0.00           H
HETATM 4361  C27 CHL 8 441      44.860  44.390 102.050  1.00  0.00           C
HETATM 4362 H271 CHL 8 441      44.610  44.180 103.100  1.00  0.00           H
HETATM 4363 H272 CHL 8 441      43.990  44.260 101.410  1.00  0.00           H
HETATM 4364 H273 CHL 8 441      45.020  45.460 101.940  1.00  0.00           H
HETATM 4365  O1  CHL 8 441      61.300  41.390 101.460  1.00  0.00           O
[truncated: 5,779,958 more chars]
